# Supplementary material for: Elevated interleukin-8 expression by skin fibroblasts as a potential contributor to pain in women with Fabry disease
Source: PLoS One. 2024 Apr 9;19(4):e0300687. doi: 10.1371/journal.pone.0300687 (PMC11003625; doi:10.1371/journal.pone.0300687)
Supplement: S1 Data — (XLSX) [file pone.0300687.s002.xlsx]

## Sheet: Auswertung TRPV1 K.
Block Type	96-Well 0.2-mL Block
Calibration Background is expired	No
Calibration Background performed on	02-11-2020
Calibration Pure Dye ABY is expired	No
Calibration Pure Dye ABY performed on	02-11-2020
Calibration Pure Dye FAM is expired	No
Calibration Pure Dye FAM performed on	02-11-2020
Calibration Pure Dye JUN is expired	No
Calibration Pure Dye JUN performed on	02-11-2020
Calibration Pure Dye NED is expired	No
Calibration Pure Dye NED performed on	02-11-2020
Calibration Pure Dye ROX is expired	No
Calibration Pure Dye ROX performed on	02-11-2020
Calibration Pure Dye SYBR is expired	No
Calibration Pure Dye SYBR performed on	02-11-2020
Calibration Pure Dye TAMRA is expired	No
Calibration Pure Dye TAMRA performed on	02-11-2020
Calibration Pure Dye VIC is expired	No
Calibration Pure Dye VIC performed on	02-11-2020
Calibration ROI is expired	No
Calibration ROI performed on	02-11-2020
Calibration Uniformity is expired	No
Calibration Uniformity performed on	02-11-2020
Chemistry	TAQMAN
Date Created	2020-03-10 15:04:49 PM CET
Experiment Barcode
Experiment Comment
Experiment File Name	\\klinik.uni-wuerzburg.de\HomeDir\UserData04\Prtvar_D\data\APdata\Desktop\Lukas\Fabry 2 Proben,cDNA,PCR\qPCR duplex\Fibroblasten\Fabry TRPV1 Fibroblasten Kontrolle 10032020.eds
Experiment Name	Fabry Fibroblasten Kontrolle TRPV1 10032020
Experiment Run End Time	2020-03-10 13:55:31 PM CET
Experiment Type	Comparative Cт (ΔΔCт)
Instrument Name	272322425
Instrument Serial Number	272322425
Instrument Type	QuantStudio™ 3 System
Passive Reference	ROX
Post-read Stage/Step
Pre-read Stage/Step
Quantification Cycle Method	Ct
Signal Smoothing On	true
Stage/ Cycle where Ct Analysis is performed	Stage2, Step2
User Name	Prtvar Danilo
Well	Well Position	Omit	Sample Name	Target Name	Task	Reporter	Quencher	Quantity	Quantity Mean	Quantity SD	RQ	RQ Min	RQ Max	CT	Ct Mean	Ct SD	Delta Ct	Delta Ct Mean	Delta Ct SD	Delta Ct SE	Delta Delta Ct	Automatic Ct Threshold	Ct Threshold	Automatic Baseline	Baseline Start	Baseline End	Amp Status	Comments	Cq Conf	CQCONF
1	A1	FALSE		RPL13A	NTC	VIC	NFQ-MGB							Undetermined								FALSE	0.2	TRUE	3	39	No Amp		0	Y
1	A1	FALSE		TRPV1	NTC	FAM	NFQ-MGB							Undetermined								FALSE	0.2	TRUE	3	39	No Amp		0	Y
2	A2	FALSE		RPL13A	NTC	VIC	NFQ-MGB							Undetermined								FALSE	0.2	TRUE	3	39	No Amp		0	Y
2	A2	FALSE		TRPV1	NTC	FAM	NFQ-MGB							Undetermined								FALSE	0.2	TRUE	3	39	No Amp		0	Y
3	A3	FALSE		RPL13A	NTC	VIC	NFQ-MGB							Undetermined								FALSE	0.2	TRUE	3	39	No Amp		0	Y
3	A3	FALSE		TRPV1	NTC	FAM	NFQ-MGB							Undetermined								FALSE	0.2	TRUE	3	39	No Amp		0	Y
4	A4	FALSE	1152 FMS	RPL13A	UNKNOWN	VIC	NFQ-MGB							20.9245	20.7005	0.314751						FALSE	0.2	TRUE	3	16	Amp		0.861993	N
4	A4	FALSE	1152 FMS	TRPV1	UNKNOWN	FAM	NFQ-MGB				0.718577	0.665278	0.776147	28.4866	28.2453	0.293245	7.56208	7.54474	0.0447587	0.0258414	0.476785	FALSE	0.2	TRUE	3	24	Amp		0.994369	N
5	A5	FALSE	1152 FMS	RPL13A	UNKNOWN	VIC	NFQ-MGB							20.8365	20.7005	0.314751						FALSE	0.2	TRUE	3	15	Amp		0.871995	N
5	A5	FALSE	1152 FMS	TRPV1	UNKNOWN	FAM	NFQ-MGB				0.718577	0.665278	0.776147	28.3304	28.2453	0.293245	7.49391	7.54474	0.0447587	0.0258414	0.476785	FALSE	0.2	TRUE	3	24	Amp		0.993737	N
6	A6	FALSE	1152 FMS	RPL13A	UNKNOWN	VIC	NFQ-MGB							20.3407	20.7005	0.314751						FALSE	0.2	TRUE	3	15	Amp		0.893708	N
6	A6	FALSE	1152 FMS	TRPV1	UNKNOWN	FAM	NFQ-MGB				0.718577	0.665278	0.776147	27.9189	28.2453	0.293245	7.57823	7.54474	0.0447587	0.0258414	0.476785	FALSE	0.2	TRUE	3	23	Amp		0.992159	N
7	A7	FALSE	1135 FMS	RPL13A	UNKNOWN	VIC	NFQ-MGB							21.9643	21.8349	0.307503						FALSE	0.2	TRUE	3	16	Amp		0.898422	N
7	A7	FALSE	1135 FMS	TRPV1	UNKNOWN	FAM	NFQ-MGB				1.39186	1.36489	1.41937	28.5421	28.4258	0.30335	6.57782	6.59094	0.0113658	0.00656205	-0.477014	FALSE	0.2	TRUE	3	24	Amp		0.992318	N
8	A8	FALSE	1135 FMS	RPL13A	UNKNOWN	VIC	NFQ-MGB							22.0565	21.8349	0.307503						FALSE	0.2	TRUE	3	16	Amp		0.895938	N
8	A8	FALSE	1135 FMS	TRPV1	UNKNOWN	FAM	NFQ-MGB				1.39186	1.36489	1.41937	28.6538	28.4258	0.30335	6.5973	6.59094	0.0113658	0.00656205	-0.477014	FALSE	0.2	TRUE	3	24	Amp		0.993679	N
9	A9	FALSE	1135 FMS	RPL13A	UNKNOWN	VIC	NFQ-MGB							21.4838	21.8349	0.307503						FALSE	0.2	TRUE	3	16	Amp		0.91181	N
9	A9	FALSE	1135 FMS	TRPV1	UNKNOWN	FAM	NFQ-MGB				1.39186	1.36489	1.41937	28.0815	28.4258	0.30335	6.59771	6.59094	0.0113658	0.00656205	-0.477014	FALSE	0.2	TRUE	3	23	Amp		0.992126	N
10	A10	FALSE	1134 FMS	RPL13A	UNKNOWN	VIC	NFQ-MGB							21.6951	21.8689	0.184149						FALSE	0.2	TRUE	3	16	Amp		0.873967	N
10	A10	FALSE	1134 FMS	TRPV1	UNKNOWN	FAM	NFQ-MGB				1.07009	0.752883	1.52094	28.8946	28.8391	0.16102	7.19952	6.97023	0.204188	0.117888	-0.0977281	FALSE	0.2	TRUE	3	24	Amp		0.996087	N
11	A11	FALSE	1134 FMS	RPL13A	UNKNOWN	VIC	NFQ-MGB							22.0619	21.8689	0.184149						FALSE	0.2	TRUE	3	17	Amp		0.889089	N
11	A11	FALSE	1134 FMS	TRPV1	UNKNOWN	FAM	NFQ-MGB				1.07009	0.752883	1.52094	28.965	28.8391	0.16102	6.90314	6.97023	0.204188	0.117888	-0.0977281	FALSE	0.2	TRUE	3	24	Amp		0.991975	N
12	A12	FALSE	1134 FMS	RPL13A	UNKNOWN	VIC	NFQ-MGB							21.8496	21.8689	0.184149						FALSE	0.2	TRUE	3	16	Amp		0.888993	N
12	A12	FALSE	1134 FMS	TRPV1	UNKNOWN	FAM	NFQ-MGB				1.07009	0.752883	1.52094	28.6577	28.8391	0.16102	6.80803	6.97023	0.204188	0.117888	-0.0977281	FALSE	0.2	TRUE	3	24	Amp		0.994034	N
13	B1	FALSE	1096 FMS	RPL13A	UNKNOWN	VIC	NFQ-MGB							21.9148	21.8823	0.110944						FALSE	0.2	TRUE	3	16	Amp		0.896153	N
13	B1	FALSE	1096 FMS	TRPV1	UNKNOWN	FAM	NFQ-MGB				1.58423	1.01967	2.46138	28.0504	28.2865	0.295944	6.13556	6.40417	0.255897	0.147742	-0.663785	FALSE	0.2	TRUE	3	23	Amp		0.984665	N
14	B2	FALSE	1096 FMS	RPL13A	UNKNOWN	VIC	NFQ-MGB							21.7588	21.8823	0.110944						FALSE	0.2	TRUE	3	16	Amp		0.88295	N
14	B2	FALSE	1096 FMS	TRPV1	UNKNOWN	FAM	NFQ-MGB				1.58423	1.01967	2.46138	28.1906	28.2865	0.295944	6.43184	6.40417	0.255897	0.147742	-0.663785	FALSE	0.2	TRUE	3	23	Amp		0.995105	N
15	B3	FALSE	1096 FMS	RPL13A	UNKNOWN	VIC	NFQ-MGB							21.9734	21.8823	0.110944						FALSE	0.2	TRUE	3	16	Amp		0.902342	N
15	B3	FALSE	1096 FMS	TRPV1	UNKNOWN	FAM	NFQ-MGB				1.58423	1.01967	2.46138	28.6185	28.2865	0.295944	6.64511	6.40417	0.255897	0.147742	-0.663785	FALSE	0.2	TRUE	3	23	Amp		0.995632	N
16	B4	FALSE	1090 FMS	RPL13A	UNKNOWN	VIC	NFQ-MGB							22.2687	21.8828	0.363625						FALSE	0.2	TRUE	3	16	Amp		0.873381	N
16	B4	FALSE	1090 FMS	TRPV1	UNKNOWN	FAM	NFQ-MGB				0.868286	0.84976	0.887215	29.5458	29.1546	0.363557	7.27711	7.27171	0.012525	0.00723134	0.203758	FALSE	0.2	TRUE	3	25	Amp		0.994439	N
17	B5	FALSE	1090 FMS	RPL13A	UNKNOWN	VIC	NFQ-MGB							21.5466	21.8828	0.363625						FALSE	0.2	TRUE	3	16	Amp		0.883391	N
17	B5	FALSE	1090 FMS	TRPV1	UNKNOWN	FAM	NFQ-MGB				0.868286	0.84976	0.887215	28.8272	29.1546	0.363557	7.28063	7.27171	0.012525	0.00723134	0.203758	FALSE	0.2	TRUE	3	24	Amp		0.994099	N
18	B6	FALSE	1090 FMS	RPL13A	UNKNOWN	VIC	NFQ-MGB							21.8333	21.8828	0.363625						FALSE	0.2	TRUE	3	16	Amp		0.88733	N
18	B6	FALSE	1090 FMS	TRPV1	UNKNOWN	FAM	NFQ-MGB				0.868286	0.84976	0.887215	29.0907	29.1546	0.363557	7.25739	7.27171	0.012525	0.00723134	0.203758	FALSE	0.2	TRUE	3	25	Amp		0.974129	N
19	B7	FALSE	1081 FMS	RPL13A	UNKNOWN	VIC	NFQ-MGB							20.9248	21.2033	0.243864						FALSE	0.2	TRUE	3	15	Amp		0.872809	N
19	B7	FALSE	1081 FMS	TRPV1	UNKNOWN	FAM	NFQ-MGB				1.00385	0.786948	1.28054	28.1369	28.2657	0.113337	7.21204	7.06241	0.14138	0.0816258	-0.00554784	FALSE	0.2	TRUE	3	23	Amp		0.99469	N
20	B8	FALSE	1081 FMS	RPL13A	UNKNOWN	VIC	NFQ-MGB							21.3789	21.2033	0.243864						FALSE	0.2	TRUE	3	16	Amp		0.877877	N
20	B8	FALSE	1081 FMS	TRPV1	UNKNOWN	FAM	NFQ-MGB				1.00385	0.786948	1.28054	28.31	28.2657	0.113337	6.93105	7.06241	0.14138	0.0816258	-0.00554784	FALSE	0.2	TRUE	3	23	Amp		0.993738	N
21	B9	FALSE	1081 FMS	RPL13A	UNKNOWN	VIC	NFQ-MGB							21.306	21.2033	0.243864						FALSE	0.2	TRUE	3	15	Amp		0.881754	N
21	B9	FALSE	1081 FMS	TRPV1	UNKNOWN	FAM	NFQ-MGB				1.00385	0.786948	1.28054	28.3502	28.2657	0.113337	7.04413	7.06241	0.14138	0.0816258	-0.00554784	FALSE	0.2	TRUE	3	24	Amp		0.994442	N
22	B10	FALSE	360	RPL13A	UNKNOWN	VIC	NFQ-MGB							20.8694	21.0655	0.183647						FALSE	0.2	TRUE	3	16	Amp		0.88593	N
22	B10	FALSE	360	TRPV1	UNKNOWN	FAM	NFQ-MGB				0.885507	0.761085	1.03027	28.1418	28.3089	0.145429	7.27247	7.24338	0.0879366	0.0507702	0.175424	FALSE	0.2	TRUE	3	23	Amp		0.994408	N
23	B11	FALSE	360	RPL13A	UNKNOWN	VIC	NFQ-MGB							21.0939	21.0655	0.183647						FALSE	0.2	TRUE	3	15	Amp		0.88134	N
23	B11	FALSE	360	TRPV1	UNKNOWN	FAM	NFQ-MGB				0.885507	0.761085	1.03027	28.407	28.3089	0.145429	7.31309	7.24338	0.0879366	0.0507702	0.175424	FALSE	0.2	TRUE	3	24	Amp		0.994484	N
24	B12	FALSE	360	RPL13A	UNKNOWN	VIC	NFQ-MGB							21.2334	21.0655	0.183647						FALSE	0.2	TRUE	3	16	Amp		0.885206	N
24	B12	FALSE	360	TRPV1	UNKNOWN	FAM	NFQ-MGB				0.885507	0.761085	1.03027	28.3779	28.3089	0.145429	7.14458	7.24338	0.0879366	0.0507702	0.175424	FALSE	0.2	TRUE	3	24	Amp		0.995276	N
25	C1	FALSE	337	RPL13A	UNKNOWN	VIC	NFQ-MGB							21.6985	21.6099	0.171871						FALSE	0.2	TRUE	3	16	Amp		0.901772	N
25	C1	FALSE	337	TRPV1	UNKNOWN	FAM	NFQ-MGB				1.10975	0.991178	1.24252	28.5423	28.5276	0.140231	6.84371	6.91772	0.0656261	0.0378892	-0.15024	FALSE	0.2	TRUE	3	24	Amp		0.993279	N
26	C2	FALSE	337	RPL13A	UNKNOWN	VIC	NFQ-MGB							21.4118	21.6099	0.171871						FALSE	0.2	TRUE	3	16	Amp		0.897253	N
26	C2	FALSE	337	TRPV1	UNKNOWN	FAM	NFQ-MGB				1.10975	0.991178	1.24252	28.3807	28.5276	0.140231	6.96884	6.91772	0.0656261	0.0378892	-0.15024	FALSE	0.2	TRUE	3	23	Amp		0.99389	N
27	C3	FALSE	337	RPL13A	UNKNOWN	VIC	NFQ-MGB							21.7194	21.6099	0.171871						FALSE	0.2	TRUE	3	16	Amp		0.891238	N
27	C3	FALSE	337	TRPV1	UNKNOWN	FAM	NFQ-MGB				1.10975	0.991178	1.24252	28.66	28.5276	0.140231	6.94059	6.91772	0.0656261	0.0378892	-0.15024	FALSE	0.2	TRUE	3	24	Amp		0.997203	N
28	C4	FALSE	SFN 329	RPL13A	UNKNOWN	VIC	NFQ-MGB							21.2751	21.3367	0.13334						FALSE	0.2	TRUE	3	16	Amp		0.871893	N
28	C4	FALSE	SFN 329	TRPV1	UNKNOWN	FAM	NFQ-MGB				0.803643	0.747218	0.864329	28.652	28.7201	0.174363	7.37692	7.38333	0.0422787	0.0244096	0.315374	FALSE	0.2	TRUE	3	23	Amp		0.992973	N
29	C5	FALSE	SFN 329	RPL13A	UNKNOWN	VIC	NFQ-MGB							21.2453	21.3367	0.13334						FALSE	0.2	TRUE	3	16	Amp		0.882685	N
29	C5	FALSE	SFN 329	TRPV1	UNKNOWN	FAM	NFQ-MGB				0.803643	0.747218	0.864329	28.59	28.7201	0.174363	7.34462	7.38333	0.0422787	0.0244096	0.315374	FALSE	0.2	TRUE	3	24	Amp		0.996099	N
30	C6	FALSE	SFN 329	RPL13A	UNKNOWN	VIC	NFQ-MGB							21.4897	21.3367	0.13334						FALSE	0.2	TRUE	3	16	Amp		0.863417	N
30	C6	FALSE	SFN 329	TRPV1	UNKNOWN	FAM	NFQ-MGB				0.803643	0.747218	0.864329	28.9182	28.7201	0.174363	7.42845	7.38333	0.0422787	0.0244096	0.315374	FALSE	0.2	TRUE	3	24	Amp		0.99617	N
31	C7	FALSE	SFN 335	RPL13A	UNKNOWN	VIC	NFQ-MGB							21.6101	21.4849	0.173182						FALSE	0.2	TRUE	3	16	Amp		0.870862	N
31	C7	FALSE	SFN 335	TRPV1	UNKNOWN	FAM	NFQ-MGB				1	0.882407	1.13326	28.731	28.5528	0.173159	7.12086	7.06796	0.0726547	0.0419472	0	FALSE	0.2	TRUE	3	24	Amp		0.994857	N
32	C8	FALSE	SFN 335	RPL13A	UNKNOWN	VIC	NFQ-MGB							21.2872	21.4849	0.173182						FALSE	0.2	TRUE	3	16	Amp		0.879031	N
32	C8	FALSE	SFN 335	TRPV1	UNKNOWN	FAM	NFQ-MGB				1	0.882407	1.13326	28.3851	28.5528	0.173159	7.09789	7.06796	0.0726547	0.0419472	0	FALSE	0.2	TRUE	3	24	Amp		0.994607	N
33	C9	FALSE	SFN 335	RPL13A	UNKNOWN	VIC	NFQ-MGB							21.5573	21.4849	0.173182						FALSE	0.2	TRUE	3	16	Amp		0.878111	N
33	C9	FALSE	SFN 335	TRPV1	UNKNOWN	FAM	NFQ-MGB				1	0.882407	1.13326	28.5424	28.5528	0.173159	6.98512	7.06796	0.0726547	0.0419472	0	FALSE	0.2	TRUE	3	23	Amp		0.990203	N
34	C10	FALSE	SFN 301	RPL13A	UNKNOWN	VIC	NFQ-MGB							21.5752	21.8289	0.219841						FALSE	0.2	TRUE	3	16	Amp		0.87521	N
34	C10	FALSE	SFN 301	TRPV1	UNKNOWN	FAM	NFQ-MGB				1.04496	0.909722	1.20031	28.5656	28.8334	0.242933	6.99049	7.00451	0.0804919	0.046472	-0.0634505	FALSE	0.2	TRUE	3	24	Amp		0.996104	N
35	C11	FALSE	SFN 301	RPL13A	UNKNOWN	VIC	NFQ-MGB							21.9628	21.8289	0.219841						FALSE	0.2	TRUE	3	16	Amp		0.899569	N
35	C11	FALSE	SFN 301	TRPV1	UNKNOWN	FAM	NFQ-MGB				1.04496	0.909722	1.20031	28.8947	28.8334	0.242933	6.93194	7.00451	0.0804919	0.046472	-0.0634505	FALSE	0.2	TRUE	3	24	Amp		0.994843	N
36	C12	FALSE	SFN 301	RPL13A	UNKNOWN	VIC	NFQ-MGB							21.9487	21.8289	0.219841						FALSE	0.2	TRUE	3	17	Amp		0.891892	N
36	C12	FALSE	SFN 301	TRPV1	UNKNOWN	FAM	NFQ-MGB				1.04496	0.909722	1.20031	29.0397	28.8334	0.242933	7.09108	7.00451	0.0804919	0.046472	-0.0634505	FALSE	0.2	TRUE	3	24	Amp		0.993878	N
37	D1	FALSE	SFN 319	RPL13A	UNKNOWN	VIC	NFQ-MGB							22.3301	22.3019	0.0787872						FALSE	0.2	TRUE	3	17	Amp		0.917062	N
37	D1	FALSE	SFN 319	TRPV1	UNKNOWN	FAM	NFQ-MGB				0.891618	0.796843	0.997666	29.4885	29.5354	0.0804837	7.15836	7.23346	0.0652663	0.0376815	0.165502	FALSE	0.2	TRUE	3	25	Amp		0.995647	N
38	D2	FALSE	SFN 319	RPL13A	UNKNOWN	VIC	NFQ-MGB							22.3628	22.3019	0.0787872						FALSE	0.2	TRUE	3	17	Amp		0.916181	N
38	D2	FALSE	SFN 319	TRPV1	UNKNOWN	FAM	NFQ-MGB				0.891618	0.796843	0.997666	29.6283	29.5354	0.0804837	7.26556	7.23346	0.0652663	0.0376815	0.165502	FALSE	0.2	TRUE	3	25	Amp		0.9959	N
39	D3	FALSE	SFN 319	RPL13A	UNKNOWN	VIC	NFQ-MGB							22.2129	22.3019	0.0787872						FALSE	0.2	TRUE	3	16	Amp		0.896135	N
39	D3	FALSE	SFN 319	TRPV1	UNKNOWN	FAM	NFQ-MGB				0.891618	0.796843	0.997666	29.4894	29.5354	0.0804837	7.27646	7.23346	0.0652663	0.0376815	0.165502	FALSE	0.2	TRUE	3	24	Amp		0.994176	N
40	D4	FALSE	SFN 297	RPL13A	UNKNOWN	VIC	NFQ-MGB							20.6816	20.6225	0.100539						FALSE	0.2	TRUE	3	15	Amp		0.86732	N
40	D4	FALSE	SFN 297	TRPV1	UNKNOWN	FAM	NFQ-MGB				1.09808	1.00852	1.1956	27.6433	27.5554	0.0878639	6.96177	6.93297	0.0494119	0.028528	-0.134985	FALSE	0.2	TRUE	3	23	Amp		0.995324	N
41	D5	FALSE	SFN 297	RPL13A	UNKNOWN	VIC	NFQ-MGB							20.5064	20.6225	0.100539						FALSE	0.2	TRUE	3	15	Amp		0.865962	N
41	D5	FALSE	SFN 297	TRPV1	UNKNOWN	FAM	NFQ-MGB				1.09808	1.00852	1.1956	27.4676	27.5554	0.0878639	6.96123	6.93297	0.0494119	0.028528	-0.134985	FALSE	0.2	TRUE	3	22	Amp		0.995399	N
42	D6	FALSE	SFN 297	RPL13A	UNKNOWN	VIC	NFQ-MGB							20.6794	20.6225	0.100539						FALSE	0.2	TRUE	3	15	Amp		0.868958	N
42	D6	FALSE	SFN 297	TRPV1	UNKNOWN	FAM	NFQ-MGB				1.09808	1.00852	1.1956	27.5554	27.5554	0.0878639	6.87592	6.93297	0.0494119	0.028528	-0.134985	FALSE	0.2	TRUE	3	23	Amp		0.995325	N
43	D7	FALSE	SFN 295	RPL13A	UNKNOWN	VIC	NFQ-MGB							21.7979	21.8892	0.129135						FALSE	0.2	TRUE	3	16	Amp		0.904463	N
43	D7	FALSE	SFN 295	TRPV1	UNKNOWN	FAM	NFQ-MGB				1.02738	0.732903	1.44017	28.7886	28.9182	0.183369	6.99064	7.02899	0.0542339	0.0383492	-0.0389659	FALSE	0.2	TRUE	3	24	Amp		0.995584	N
44	D8	FALSE	SFN 295	RPL13A	UNKNOWN	VIC	NFQ-MGB							21.9805	21.8892	0.129135						FALSE	0.2	TRUE	3	17	Amp		0.903804	N
44	D8	FALSE	SFN 295	TRPV1	UNKNOWN	FAM	NFQ-MGB				1.02738	0.732903	1.44017	29.0479	28.9182	0.183369	7.06734	7.02899	0.0542339	0.0383492	-0.0389659	FALSE	0.2	TRUE	3	24	Amp		0.991198	N
46	D10	FALSE	SFN 275	RPL13A	UNKNOWN	VIC	NFQ-MGB							21.6839	21.7371	0.112732						FALSE	0.2	TRUE	3	16	Amp		0.894106	N
46	D10	FALSE	SFN 275	TRPV1	UNKNOWN	FAM	NFQ-MGB				1.10286	0.903596	1.34606	28.7067	28.6638	0.187093	7.02273	6.92671	0.115733	0.0668186	-0.141247	FALSE	0.2	TRUE	3	24	Amp		0.995891	N
47	D11	FALSE	SFN 275	RPL13A	UNKNOWN	VIC	NFQ-MGB							21.6608	21.7371	0.112732						FALSE	0.2	TRUE	3	16	Amp		0.900336	N
47	D11	FALSE	SFN 275	TRPV1	UNKNOWN	FAM	NFQ-MGB				1.10286	0.903596	1.34606	28.459	28.6638	0.187093	6.79821	6.92671	0.115733	0.0668186	-0.141247	FALSE	0.2	TRUE	3	23	Amp		0.9923	N
48	D12	FALSE	SFN 275	RPL13A	UNKNOWN	VIC	NFQ-MGB							21.8666	21.7371	0.112732						FALSE	0.2	TRUE	3	16	Amp		0.895592	N
48	D12	FALSE	SFN 275	TRPV1	UNKNOWN	FAM	NFQ-MGB				1.10286	0.903596	1.34606	28.8258	28.6638	0.187093	6.95918	6.92671	0.115733	0.0668186	-0.141247	FALSE	0.2	TRUE	3	24	Amp		0.99208	N
49	E1	FALSE	SFN 256	RPL13A	UNKNOWN	VIC	NFQ-MGB							22.5273	22.6891	0.288853						FALSE	0.2	TRUE	3	17	Amp		0.91947	N
49	E1	FALSE	SFN 256	TRPV1	UNKNOWN	FAM	NFQ-MGB				1.06275	0.977913	1.15494	29.4766	29.6692	0.270002	6.94935	6.98016	0.0483146	0.0278945	-0.0877984	FALSE	0.2	TRUE	3	25	Amp		0.994931	N
50	E2	FALSE	SFN 256	RPL13A	UNKNOWN	VIC	NFQ-MGB							22.5174	22.6891	0.288853						FALSE	0.2	TRUE	3	17	Amp		0.943952	N
50	E2	FALSE	SFN 256	TRPV1	UNKNOWN	FAM	NFQ-MGB				1.06275	0.977913	1.15494	29.5533	29.6692	0.270002	7.03584	6.98016	0.0483146	0.0278945	-0.0877984	FALSE	0.2	TRUE	3	25	Amp		0.995076	N
51	E3	FALSE	SFN 256	RPL13A	UNKNOWN	VIC	NFQ-MGB							23.0226	22.6891	0.288853						FALSE	0.2	TRUE	3	17	Amp		0.92772	N
51	E3	FALSE	SFN 256	TRPV1	UNKNOWN	FAM	NFQ-MGB				1.06275	0.977913	1.15494	29.9779	29.6692	0.270002	6.95528	6.98016	0.0483146	0.0278945	-0.0877984	FALSE	0.2	TRUE	3	25	Amp		0.994601	N
52	E4	FALSE	SFN 205	RPL13A	UNKNOWN	VIC	NFQ-MGB							20.1998	20.4517	0.219955						FALSE	0.2	TRUE	3	14	Amp		0.891305	N
52	E4	FALSE	SFN 205	TRPV1	UNKNOWN	FAM	NFQ-MGB				0.825474	0.677604	1.00561	27.6746	27.7964	0.116489	7.47475	7.34466	0.114639	0.0661871	0.276705	FALSE	0.2	TRUE	3	23	Amp		0.994959	N
53	E5	FALSE	SFN 205	RPL13A	UNKNOWN	VIC	NFQ-MGB							20.5494	20.4517	0.219955						FALSE	0.2	TRUE	3	15	Amp		0.909581	N
53	E5	FALSE	SFN 205	TRPV1	UNKNOWN	FAM	NFQ-MGB				0.825474	0.677604	1.00561	27.8078	27.7964	0.116489	7.25842	7.34466	0.114639	0.0661871	0.276705	FALSE	0.2	TRUE	3	23	Amp		0.995769	N
54	E6	FALSE	SFN 205	RPL13A	UNKNOWN	VIC	NFQ-MGB							20.6059	20.4517	0.219955						FALSE	0.2	TRUE	3	14	Amp		0.903061	N
54	E6	FALSE	SFN 205	TRPV1	UNKNOWN	FAM	NFQ-MGB				0.825474	0.677604	1.00561	27.9067	27.7964	0.116489	7.3008	7.34466	0.114639	0.0661871	0.276705	FALSE	0.2	TRUE	3	23	Amp		0.996776	N
55	E7	FALSE	SFN 234	RPL13A	UNKNOWN	VIC	NFQ-MGB							21.1399	21.4201	0.242695						FALSE	0.2	TRUE	3	16	Amp		0.943841	N
55	E7	FALSE	SFN 234	TRPV1	UNKNOWN	FAM	NFQ-MGB				0.963538	0.804557	1.15393	28.3822	28.5417	0.138082	7.24232	7.12154	0.104723	0.060462	0.053587	FALSE	0.2	TRUE	3	23	Amp		0.995218	N
56	E8	FALSE	SFN 234	RPL13A	UNKNOWN	VIC	NFQ-MGB							21.5569	21.4201	0.242695						FALSE	0.2	TRUE	3	16	Amp		0.9239	N
56	E8	FALSE	SFN 234	TRPV1	UNKNOWN	FAM	NFQ-MGB				0.963538	0.804557	1.15393	28.6231	28.5417	0.138082	7.06622	7.12154	0.104723	0.060462	0.053587	FALSE	0.2	TRUE	3	24	Amp		0.99664	N
57	E9	FALSE	SFN 234	RPL13A	UNKNOWN	VIC	NFQ-MGB							21.5636	21.4201	0.242695						FALSE	0.2	TRUE	3	16	Amp		0.926115	N
57	E9	FALSE	SFN 234	TRPV1	UNKNOWN	FAM	NFQ-MGB				0.963538	0.804557	1.15393	28.6197	28.5417	0.138082	7.05608	7.12154	0.104723	0.060462	0.053587	FALSE	0.2	TRUE	3	24	Amp		0.996362	N
58	E10	FALSE	SFN 216	RPL13A	UNKNOWN	VIC	NFQ-MGB							21.4877	21.7763	0.263207						FALSE	0.2	TRUE	3	16	Amp		0.920037	N
58	E10	FALSE	SFN 216	TRPV1	UNKNOWN	FAM	NFQ-MGB				0.854164	0.650241	1.12204	28.726	29.0717	0.379435	7.23824	7.29537	0.158421	0.0914642	0.227416	FALSE	0.2	TRUE	3	24	Amp		0.994804	N
59	E11	FALSE	SFN 216	RPL13A	UNKNOWN	VIC	NFQ-MGB							21.838	21.7763	0.263207						FALSE	0.2	TRUE	3	17	Amp		0.932224	N
59	E11	FALSE	SFN 216	TRPV1	UNKNOWN	FAM	NFQ-MGB				0.854164	0.650241	1.12204	29.0114	29.0717	0.379435	7.17344	7.29537	0.158421	0.0914642	0.227416	FALSE	0.2	TRUE	3	24	Amp		0.993378	N
60	E12	FALSE	SFN 216	RPL13A	UNKNOWN	VIC	NFQ-MGB							22.0032	21.7763	0.263207						FALSE	0.2	TRUE	3	16	Amp		0.894659	N
60	E12	FALSE	SFN 216	TRPV1	UNKNOWN	FAM	NFQ-MGB				0.854164	0.650241	1.12204	29.4776	29.0717	0.379435	7.47443	7.29537	0.158421	0.0914642	0.227416	FALSE	0.2	TRUE	3	25	Amp		0.996052	N
61	F1	FALSE	SFN 174	RPL13A	UNKNOWN	VIC	NFQ-MGB							20.5666	20.8844	0.283741						FALSE	0.2	TRUE	3	15	Amp		0.929811	N
61	F1	FALSE	SFN 174	TRPV1	UNKNOWN	FAM	NFQ-MGB				0.918416	0.774043	1.08972	27.8658	28.0752	0.184986	7.29918	7.19074	0.0993241	0.0573448	0.12278	FALSE	0.2	TRUE	3	24	Amp		0.997098	N
62	F2	FALSE	SFN 174	RPL13A	UNKNOWN	VIC	NFQ-MGB							21.1122	20.8844	0.283741						FALSE	0.2	TRUE	3	16	Amp		0.929662	N
62	F2	FALSE	SFN 174	TRPV1	UNKNOWN	FAM	NFQ-MGB				0.918416	0.774043	1.08972	28.2164	28.0752	0.184986	7.10418	7.19074	0.0993241	0.0573448	0.12278	FALSE	0.2	TRUE	3	23	Amp		0.993843	N
63	F3	FALSE	SFN 174	RPL13A	UNKNOWN	VIC	NFQ-MGB							20.9745	20.8844	0.283741						FALSE	0.2	TRUE	3	15	Amp		0.925722	N
63	F3	FALSE	SFN 174	TRPV1	UNKNOWN	FAM	NFQ-MGB				0.918416	0.774043	1.08972	28.1433	28.0752	0.184986	7.16885	7.19074	0.0993241	0.0573448	0.12278	FALSE	0.2	TRUE	3	23	Amp		0.994344	N
64	F4	FALSE	SFN 135	RPL13A	UNKNOWN	VIC	NFQ-MGB							20.8366	20.9464	0.29905						FALSE	0.2	TRUE	3	15	Amp		0.937656	N
64	F4	FALSE	SFN 135	TRPV1	UNKNOWN	FAM	NFQ-MGB				1.1513	1.07908	1.22835	27.6838	27.8111	0.272454	6.84712	6.8647	0.037622	0.021721	-0.203259	FALSE	0.2	TRUE	3	23	Amp		0.995163	N
65	F5	FALSE	SFN 135	RPL13A	UNKNOWN	VIC	NFQ-MGB							20.7178	20.9464	0.29905						FALSE	0.2	TRUE	3	15	Amp		0.960263	N
65	F5	FALSE	SFN 135	TRPV1	UNKNOWN	FAM	NFQ-MGB				1.1513	1.07908	1.22835	27.6257	27.8111	0.272454	6.90789	6.8647	0.037622	0.021721	-0.203259	FALSE	0.2	TRUE	3	23	Amp		0.995908	N
66	F6	FALSE	SFN 135	RPL13A	UNKNOWN	VIC	NFQ-MGB							21.2849	20.9464	0.29905						FALSE	0.2	TRUE	3	15	Amp		0.92663	N
66	F6	FALSE	SFN 135	TRPV1	UNKNOWN	FAM	NFQ-MGB				1.1513	1.07908	1.22835	28.124	27.8111	0.272454	6.83908	6.8647	0.037622	0.021721	-0.203259	FALSE	0.2	TRUE	3	23	Amp		0.995495	N
94	H10	FALSE	WBC	TNF	UNKNOWN	FAM	NFQ-MGB							23.8156	23.5689	0.218187						FALSE	0.05	TRUE	3	20	Amp		0.687756	Y
95	H11	FALSE	WBC	TNF	UNKNOWN	FAM	NFQ-MGB							23.4012	23.5689	0.218187						FALSE	0.05	TRUE	3	19	Amp		0.606773	Y
96	H12	FALSE	WBC	TNF	UNKNOWN	FAM	NFQ-MGB							23.4898	23.5689	0.218187						FALSE	0.05	TRUE	3	20	Amp		0.600879	Y
Analysis Type	Multiplex
Endogenous Control	RPL13A
RQ Min/Max Confidence Level	95.0
Reference Sample	SFN 335

## Sheet: Auswertung TRPV1 Patienten
Block Type	96-Well 0.2-mL Block
Calibration Background is expired	No
Calibration Background performed on	02-11-2020
Calibration Pure Dye ABY is expired	No
Calibration Pure Dye ABY performed on	02-11-2020
Calibration Pure Dye FAM is expired	No
Calibration Pure Dye FAM performed on	02-11-2020
Calibration Pure Dye JUN is expired	No
Calibration Pure Dye JUN performed on	02-11-2020
Calibration Pure Dye NED is expired	No
Calibration Pure Dye NED performed on	02-11-2020
Calibration Pure Dye ROX is expired	No
Calibration Pure Dye ROX performed on	02-11-2020
Calibration Pure Dye SYBR is expired	No
Calibration Pure Dye SYBR performed on	02-11-2020
Calibration Pure Dye TAMRA is expired	No
Calibration Pure Dye TAMRA performed on	02-11-2020
Calibration Pure Dye VIC is expired	No
Calibration Pure Dye VIC performed on	02-11-2020
Calibration ROI is expired	No
Calibration ROI performed on	02-11-2020
Calibration Uniformity is expired	No
Calibration Uniformity performed on	02-11-2020
Chemistry	TAQMAN
Date Created	2020-03-16 15:15:20 PM CET
Experiment Barcode
Experiment Comment
Experiment File Name	\\klinik.uni-wuerzburg.de\HomeDir\UserData04\Prtvar_D\data\APdata\Desktop\Lukas\Fabry 2 Proben,cDNA,PCR\qPCR duplex\Fibroblasten\Fabry Patienten TRPV1 Fibroblasten 10032020.eds
Experiment Name	Fabry Fibroblasten Patienten TRPV1 16032020
Experiment Run End Time	2020-03-16 13:54:32 PM CET
Experiment Type	Comparative Cт (ΔΔCт)
Instrument Name	272322425
Instrument Serial Number	272322425
Instrument Type	QuantStudio™ 3 System
Passive Reference	ROX
Post-read Stage/Step
Pre-read Stage/Step
Quantification Cycle Method	Ct
Signal Smoothing On	true
Stage/ Cycle where Ct Analysis is performed	Stage2, Step2
User Name	Prtvar Danilo
Well	Well Position	Omit	Sample Name	Target Name	Task	Reporter	Quencher	Quantity	Quantity Mean	Quantity SD	RQ	RQ Min	RQ Max	CT	Ct Mean	Ct SD	Delta Ct	Delta Ct Mean	Delta Ct SD	Delta Ct SE	Delta Delta Ct	Automatic Ct Threshold	Ct Threshold	Automatic Baseline	Baseline Start	Baseline End	Amp Status	Comments	Cq Conf	CQCONF	HIGHSD
1	A1	FALSE		RPL13A	NTC	VIC	NFQ-MGB							Undetermined								FALSE	0.2	TRUE	3	39	No Amp		0	N	N
1	A1	FALSE		TRPV1	NTC	FAM	NFQ-MGB							Undetermined								FALSE	0.2	TRUE	3	39	No Amp		0	N	N
2	A2	FALSE		RPL13A	NTC	VIC	NFQ-MGB							Undetermined								FALSE	0.2	TRUE	3	39	No Amp		0	N	N
2	A2	FALSE		TRPV1	NTC	FAM	NFQ-MGB							Undetermined								FALSE	0.2	TRUE	3	35	No Amp		0	N	N
3	A3	FALSE		RPL13A	NTC	VIC	NFQ-MGB							Undetermined								FALSE	0.2	TRUE	3	39	No Amp		0	N	N
3	A3	FALSE		TRPV1	NTC	FAM	NFQ-MGB							Undetermined								FALSE	0.2	TRUE	3	39	No Amp		0	N	N
4	A4	FALSE	Cali 335	RPL13A	UNKNOWN	VIC	NFQ-MGB							21.8782	21.9997	0.157899						FALSE	0.2	TRUE	3	16	Amp		0.88587	N	N
4	A4	FALSE	Cali 335	TRPV1	UNKNOWN	FAM	NFQ-MGB				1	0.820157	1.21928	28.7378	28.9056	0.145665	6.85962	6.90595	0.115141	0.0664769	0	FALSE	0.2	TRUE	3	23	Amp		0.99398	N	N
5	A5	FALSE	Cali 335	RPL13A	UNKNOWN	VIC	NFQ-MGB							22.1781	21.9997	0.157899						FALSE	0.2	TRUE	3	17	Amp		0.901871	N	N
5	A5	FALSE	Cali 335	TRPV1	UNKNOWN	FAM	NFQ-MGB				1	0.820157	1.21928	28.9993	28.9056	0.145665	6.82119	6.90595	0.115141	0.0664769	0	FALSE	0.2	TRUE	3	25	Amp		0.995218	N	N
6	A6	FALSE	Cali 335	RPL13A	UNKNOWN	VIC	NFQ-MGB							21.9427	21.9997	0.157899						FALSE	0.2	TRUE	3	16	Amp		0.888114	N	N
6	A6	FALSE	Cali 335	TRPV1	UNKNOWN	FAM	NFQ-MGB				1	0.820157	1.21928	28.9797	28.9056	0.145665	7.03704	6.90595	0.115141	0.0664769	0	FALSE	0.2	TRUE	3	24	Amp		0.970568	N	N
7	A7	FALSE	1160 US	RPL13A	UNKNOWN	VIC	NFQ-MGB							20.0704	20.3921	0.300995						FALSE	0.2	TRUE	3	14	Amp		0.916041	N	N
7	A7	FALSE	1160 US	TRPV1	UNKNOWN	FAM	NFQ-MGB				0.662968	0.581814	0.755443	27.6567	27.891	0.234896	7.58636	7.49894	0.0758343	0.0437829	0.592988	FALSE	0.2	TRUE	3	21	Amp		0.989437	N	N
8	A8	FALSE	1160 US	RPL13A	UNKNOWN	VIC	NFQ-MGB							20.4391	20.3921	0.300995						FALSE	0.2	TRUE	3	15	Amp		0.906348	N	N
8	A8	FALSE	1160 US	TRPV1	UNKNOWN	FAM	NFQ-MGB				0.662968	0.581814	0.755443	27.8898	27.891	0.234896	7.45079	7.49894	0.0758343	0.0437829	0.592988	FALSE	0.2	TRUE	3	23	Amp		0.994977	N	N
9	A9	FALSE	1160 US	RPL13A	UNKNOWN	VIC	NFQ-MGB							20.6669	20.3921	0.300995						FALSE	0.2	TRUE	3	15	Amp		0.894945	N	N
9	A9	FALSE	1160 US	TRPV1	UNKNOWN	FAM	NFQ-MGB				0.662968	0.581814	0.755443	28.1265	27.891	0.234896	7.45967	7.49894	0.0758343	0.0437829	0.592988	FALSE	0.2	TRUE	3	24	Amp		0.991994	N	N
10	A10	FALSE	1173 US	RPL13A	UNKNOWN	VIC	NFQ-MGB							20.5158	20.8465	0.288734						FALSE	0.2	TRUE	3	15	Amp		0.900836	N	N
10	A10	FALSE	1173 US	TRPV1	UNKNOWN	FAM	NFQ-MGB				0.518614	0.424326	0.633854	28.4981	28.6997	0.174612	7.98236	7.85322	0.116535	0.0672815	0.947266	FALSE	0.2	TRUE	3	24	Amp		0.993735	N	N
11	A11	FALSE	1173 US	RPL13A	UNKNOWN	VIC	NFQ-MGB							20.9753	20.8465	0.288734						FALSE	0.2	TRUE	3	15	Amp		0.903299	N	N
11	A11	FALSE	1173 US	TRPV1	UNKNOWN	FAM	NFQ-MGB				0.518614	0.424326	0.633854	28.7967	28.6997	0.174612	7.82138	7.85322	0.116535	0.0672815	0.947266	FALSE	0.2	TRUE	3	24	Amp		0.99598	N	N
12	A12	FALSE	1173 US	RPL13A	UNKNOWN	VIC	NFQ-MGB							21.0484	20.8465	0.288734						FALSE	0.2	TRUE	3	16	Amp		0.903558	N	N
12	A12	FALSE	1173 US	TRPV1	UNKNOWN	FAM	NFQ-MGB				0.518614	0.424326	0.633854	28.8043	28.6997	0.174612	7.75591	7.85322	0.116535	0.0672815	0.947266	FALSE	0.2	TRUE	3	24	Amp		0.994306	N	N
13	B1	FALSE	1176 US	RPL13A	UNKNOWN	VIC	NFQ-MGB							22.2514	22.3142	0.121633						FALSE	0.2	TRUE	3	16	Amp		0.944057	N	N
13	B1	FALSE	1176 US	TRPV1	UNKNOWN	FAM	NFQ-MGB				0.766939	0.497918	1.18131	29.6273	29.603	0.348688	7.37592	7.28877	0.250873	0.144842	0.382817	FALSE	0.2	TRUE	3	25	Amp		0.989368	N	N
14	B2	FALSE	1176 US	RPL13A	UNKNOWN	VIC	NFQ-MGB							22.2368	22.3142	0.121633						FALSE	0.2	TRUE	3	17	Amp		0.935686	N	N
14	B2	FALSE	1176 US	TRPV1	UNKNOWN	FAM	NFQ-MGB				0.766939	0.497918	1.18131	29.2427	29.603	0.348688	7.00594	7.28877	0.250873	0.144842	0.382817	FALSE	0.2	TRUE	3	25	Amp		0.992032	N	N
15	B3	FALSE	1176 US	RPL13A	UNKNOWN	VIC	NFQ-MGB							22.4544	22.3142	0.121633						FALSE	0.2	TRUE	3	17	Amp		0.956446	N	N
15	B3	FALSE	1176 US	TRPV1	UNKNOWN	FAM	NFQ-MGB				0.766939	0.497918	1.18131	29.9388	29.603	0.348688	7.48444	7.28877	0.250873	0.144842	0.382817	FALSE	0.2	TRUE	3	25	Amp		0.958996	N	N
16	B4	FALSE	1179 US	RPL13A	UNKNOWN	VIC	NFQ-MGB							21.7356	21.8676	0.122305						FALSE	0.2	TRUE	3	16	Amp		0.90079	N	N
16	B4	FALSE	1179 US	TRPV1	UNKNOWN	FAM	NFQ-MGB				0.713341	0.589987	0.862486	29.0291	29.2609	0.229877	7.29347	7.39329	0.110263	0.0636605	0.487336	FALSE	0.2	TRUE	3	24	Amp		0.991373	N	N
17	B5	FALSE	1179 US	RPL13A	UNKNOWN	VIC	NFQ-MGB							21.9772	21.8676	0.122305						FALSE	0.2	TRUE	3	16	Amp		0.933826	N	N
17	B5	FALSE	1179 US	TRPV1	UNKNOWN	FAM	NFQ-MGB				0.713341	0.589987	0.862486	29.4888	29.2609	0.229877	7.51165	7.39329	0.110263	0.0636605	0.487336	FALSE	0.2	TRUE	3	24	Amp		0.993104	N	N
18	B6	FALSE	1179 US	RPL13A	UNKNOWN	VIC	NFQ-MGB							21.8899	21.8676	0.122305						FALSE	0.2	TRUE	3	16	Amp		0.92754	N	N
18	B6	FALSE	1179 US	TRPV1	UNKNOWN	FAM	NFQ-MGB				0.713341	0.589987	0.862486	29.2646	29.2609	0.229877	7.37474	7.39329	0.110263	0.0636605	0.487336	FALSE	0.2	TRUE	3	24	Amp		0.987785	N	N
19	B7	FALSE	1180 US	RPL13A	UNKNOWN	VIC	NFQ-MGB							21.2004	21.3019	0.121787						FALSE	0.2	TRUE	3	15	Amp		0.924397	N	N
19	B7	FALSE	1180 US	TRPV1	UNKNOWN	FAM	NFQ-MGB				0.492727	0.402301	0.603477	29.2625	29.229	0.10284	8.06205	7.92709	0.117751	0.0679838	1.02114	FALSE	0.2	TRUE	3	25	Amp		0.993313	N	N
20	B8	FALSE	1180 US	RPL13A	UNKNOWN	VIC	NFQ-MGB							21.4369	21.3019	0.121787						FALSE	0.2	TRUE	3	16	Amp		0.922899	N	N
20	B8	FALSE	1180 US	TRPV1	UNKNOWN	FAM	NFQ-MGB				0.492727	0.402301	0.603477	29.3109	29.229	0.10284	7.87394	7.92709	0.117751	0.0679838	1.02114	FALSE	0.2	TRUE	3	24	Amp		0.992064	N	N
21	B9	FALSE	1180 US	RPL13A	UNKNOWN	VIC	NFQ-MGB							21.2683	21.3019	0.121787						FALSE	0.2	TRUE	3	16	Amp		0.926933	N	N
21	B9	FALSE	1180 US	TRPV1	UNKNOWN	FAM	NFQ-MGB				0.492727	0.402301	0.603477	29.1136	29.229	0.10284	7.84529	7.92709	0.117751	0.0679838	1.02114	FALSE	0.2	TRUE	3	24	Amp		0.993495	N	N
22	B10	FALSE	1183 US	RPL13A	UNKNOWN	VIC	NFQ-MGB							21.1664	21.244	0.0674533						FALSE	0.2	TRUE	3	16	Amp		0.938603	N	N
22	B10	FALSE	1183 US	TRPV1	UNKNOWN	FAM	NFQ-MGB				0.579955	0.548605	0.613097	28.8809	28.9359	0.0517115	7.71457	7.69194	0.0322745	0.0186337	0.785987	FALSE	0.2	TRUE	3	24	Amp		0.993665	N	N
23	B11	FALSE	1183 US	RPL13A	UNKNOWN	VIC	NFQ-MGB							21.2883	21.244	0.0674533						FALSE	0.2	TRUE	3	16	Amp		0.929355	N	N
23	B11	FALSE	1183 US	TRPV1	UNKNOWN	FAM	NFQ-MGB				0.579955	0.548605	0.613097	28.9433	28.9359	0.0517115	7.65498	7.69194	0.0322745	0.0186337	0.785987	FALSE	0.2	TRUE	3	24	Amp		0.989498	N	N
24	B12	FALSE	1183 US	RPL13A	UNKNOWN	VIC	NFQ-MGB							21.2773	21.244	0.0674533						FALSE	0.2	TRUE	3	16	Amp		0.932026	N	N
24	B12	FALSE	1183 US	TRPV1	UNKNOWN	FAM	NFQ-MGB				0.579955	0.548605	0.613097	28.9836	28.9359	0.0517115	7.70626	7.69194	0.0322745	0.0186337	0.785987	FALSE	0.2	TRUE	3	24	Amp		0.993444	N	N
25	C1	FALSE	1184 US	RPL13A	UNKNOWN	VIC	NFQ-MGB							21.0635	21.0537	0.087331						FALSE	0.2	TRUE	3	15	Amp		0.922686	N	N
25	C1	FALSE	1184 US	TRPV1	UNKNOWN	FAM	NFQ-MGB				0.300948	0.21602	0.419265	29.6653	29.692	0.105595	8.6018	8.63836	0.192561	0.111175	1.73241	FALSE	0.2	TRUE	3	25	Amp		0.99117	N	N
26	C2	FALSE	1184 US	RPL13A	UNKNOWN	VIC	NFQ-MGB							20.9618	21.0537	0.087331						FALSE	0.2	TRUE	3	15	Amp		0.93592	N	N
26	C2	FALSE	1184 US	TRPV1	UNKNOWN	FAM	NFQ-MGB				0.300948	0.21602	0.419265	29.8084	29.692	0.105595	8.84659	8.63836	0.192561	0.111175	1.73241	FALSE	0.2	TRUE	3	25	Amp		0.99375	N	N
27	C3	FALSE	1184 US	RPL13A	UNKNOWN	VIC	NFQ-MGB							21.1357	21.0537	0.087331						FALSE	0.2	TRUE	3	16	Amp		0.927592	N	N
27	C3	FALSE	1184 US	TRPV1	UNKNOWN	FAM	NFQ-MGB				0.300948	0.21602	0.419265	29.6024	29.692	0.105595	8.46671	8.63836	0.192561	0.111175	1.73241	FALSE	0.2	TRUE	3	25	Amp		0.994821	N	N
28	C4	FALSE	1185 US	RPL13A	UNKNOWN	VIC	NFQ-MGB							20.7712	20.9716	0.194654						FALSE	0.2	TRUE	3	15	Amp		0.942341	N	N
28	C4	FALSE	1185 US	TRPV1	UNKNOWN	FAM	NFQ-MGB				0.549172	0.503038	0.599537	28.4907	28.7423	0.226785	7.71947	7.77062	0.0509597	0.0294216	0.864671	FALSE	0.2	TRUE	3	23	Amp		0.995078	N	N
29	C5	FALSE	1185 US	RPL13A	UNKNOWN	VIC	NFQ-MGB							21.1599	20.9716	0.194654						FALSE	0.2	TRUE	3	16	Amp		0.92476	N	N
29	C5	FALSE	1185 US	TRPV1	UNKNOWN	FAM	NFQ-MGB				0.549172	0.503038	0.599537	28.9309	28.7423	0.226785	7.771	7.77062	0.0509597	0.0294216	0.864671	FALSE	0.2	TRUE	3	24	Amp		0.995195	N	N
30	C6	FALSE	1185 US	RPL13A	UNKNOWN	VIC	NFQ-MGB							20.9839	20.9716	0.194654						FALSE	0.2	TRUE	3	15	Amp		0.936518	N	N
30	C6	FALSE	1185 US	TRPV1	UNKNOWN	FAM	NFQ-MGB				0.549172	0.503038	0.599537	28.8052	28.7423	0.226785	7.82139	7.77062	0.0509597	0.0294216	0.864671	FALSE	0.2	TRUE	3	23	Amp		0.993502	N	N
31	C7	FALSE	1188 US	RPL13A	UNKNOWN	VIC	NFQ-MGB							21.5853	21.8161	0.219561						FALSE	0.2	TRUE	3	16	Amp		0.987631	N	N
31	C7	FALSE	1188 US	TRPV1	UNKNOWN	FAM	NFQ-MGB				0.571501	0.451881	0.722788	29.4341	29.5292	0.0851448	7.84881	7.71312	0.136391	0.0787456	0.807171	FALSE	0.2	TRUE	3	25	Amp		0.996429	N	N
32	C8	FALSE	1188 US	RPL13A	UNKNOWN	VIC	NFQ-MGB							22.0224	21.8161	0.219561						FALSE	0.2	TRUE	3	17	Amp		0.967735	N	N
32	C8	FALSE	1188 US	TRPV1	UNKNOWN	FAM	NFQ-MGB				0.571501	0.451881	0.722788	29.5984	29.5292	0.0851448	7.57603	7.71312	0.136391	0.0787456	0.807171	FALSE	0.2	TRUE	3	25	Amp		0.996477	N	N
33	C9	FALSE	1188 US	RPL13A	UNKNOWN	VIC	NFQ-MGB							21.8405	21.8161	0.219561						FALSE	0.2	TRUE	3	16	Amp		0.965703	N	N
33	C9	FALSE	1188 US	TRPV1	UNKNOWN	FAM	NFQ-MGB				0.571501	0.451881	0.722788	29.555	29.5292	0.0851448	7.71453	7.71312	0.136391	0.0787456	0.807171	FALSE	0.2	TRUE	3	25	Amp		0.994766	N	N
34	C10	FALSE	1190 US	RPL13A	UNKNOWN	VIC	NFQ-MGB							21.579	21.4131	0.234767						FALSE	0.2	TRUE	3	16	Amp		0.962613	N	N
34	C10	FALSE	1190 US	TRPV1	UNKNOWN	FAM	NFQ-MGB				0.720025	0.643048	0.806217	28.9536	28.7929	0.183851	7.37461	7.37983	0.0656649	0.0379116	0.47388	FALSE	0.2	TRUE	3	25	Amp		0.996316	N	N
35	C11	FALSE	1190 US	RPL13A	UNKNOWN	VIC	NFQ-MGB							21.5158	21.4131	0.234767						FALSE	0.2	TRUE	3	16	Amp		0.969022	N	N
35	C11	FALSE	1190 US	TRPV1	UNKNOWN	FAM	NFQ-MGB				0.720025	0.643048	0.806217	28.8328	28.7929	0.183851	7.31693	7.37983	0.0656649	0.0379116	0.47388	FALSE	0.2	TRUE	3	24	Amp		0.995573	N	N
36	C12	FALSE	1190 US	RPL13A	UNKNOWN	VIC	NFQ-MGB							21.1445	21.4131	0.234767						FALSE	0.2	TRUE	3	15	Amp		0.970758	N	N
36	C12	FALSE	1190 US	TRPV1	UNKNOWN	FAM	NFQ-MGB				0.720025	0.643048	0.806217	28.5924	28.7929	0.183851	7.44795	7.37983	0.0656649	0.0379116	0.47388	FALSE	0.2	TRUE	3	24	Amp		0.994496	N	N
37	D1	FALSE	1199 US	RPL13A	UNKNOWN	VIC	NFQ-MGB							21.4849	21.6397	0.313551						FALSE	0.2	TRUE	3	16	Amp		0.971455	N	N
37	D1	FALSE	1199 US	TRPV1	UNKNOWN	FAM	NFQ-MGB				0.751778	0.723449	0.781216	28.7892	28.9573	0.335753	7.30428	7.31757	0.0223073	0.0128791	0.411622	FALSE	0.2	TRUE	3	23	Amp		0.992445	N	N
38	D2	FALSE	1199 US	RPL13A	UNKNOWN	VIC	NFQ-MGB							22.0006	21.6397	0.313551						FALSE	0.2	TRUE	3	16	Amp		0.974516	N	N
38	D2	FALSE	1199 US	TRPV1	UNKNOWN	FAM	NFQ-MGB				0.751778	0.723449	0.781216	29.3439	28.9573	0.335753	7.34333	7.31757	0.0223073	0.0128791	0.411622	FALSE	0.2	TRUE	3	25	Amp		0.995221	N	N
39	D3	FALSE	1199 US	RPL13A	UNKNOWN	VIC	NFQ-MGB							21.4337	21.6397	0.313551						FALSE	0.2	TRUE	3	16	Amp		0.980635	N	N
39	D3	FALSE	1199 US	TRPV1	UNKNOWN	FAM	NFQ-MGB				0.751778	0.723449	0.781216	28.7388	28.9573	0.335753	7.30512	7.31757	0.0223073	0.0128791	0.411622	FALSE	0.2	TRUE	3	24	Amp		0.993779	N	N
40	D4	FALSE	1205 US	RPL13A	UNKNOWN	VIC	NFQ-MGB							21.5615	21.5081	0.0823098						FALSE	0.2	TRUE	3	15	Amp		0.98881	N	N
40	D4	FALSE	1205 US	TRPV1	UNKNOWN	FAM	NFQ-MGB				0.357653	0.31349	0.408038	30.026	29.8975	0.155344	8.46452	8.38932	0.0765421	0.0441916	1.48337	FALSE	0.2	TRUE	3	25	Amp		0.990418	N	N
41	D5	FALSE	1205 US	RPL13A	UNKNOWN	VIC	NFQ-MGB							21.5496	21.5081	0.0823098						FALSE	0.2	TRUE	3	16	Amp		0.983669	N	N
41	D5	FALSE	1205 US	TRPV1	UNKNOWN	FAM	NFQ-MGB				0.357653	0.31349	0.408038	29.9415	29.8975	0.155344	8.39194	8.38932	0.0765421	0.0441916	1.48337	FALSE	0.2	TRUE	3	25	Amp		0.991955	N	N
42	D6	FALSE	1205 US	RPL13A	UNKNOWN	VIC	NFQ-MGB							21.4133	21.5081	0.0823098						FALSE	0.2	TRUE	3	16	Amp		0.985372	N	N
42	D6	FALSE	1205 US	TRPV1	UNKNOWN	FAM	NFQ-MGB				0.357653	0.31349	0.408038	29.7248	29.8975	0.155344	8.3115	8.38932	0.0765421	0.0441916	1.48337	FALSE	0.2	TRUE	3	25	Amp		0.989386	N	N
43	D7	FALSE	1213 US	RPL13A	UNKNOWN	VIC	NFQ-MGB							21.4897	21.6115	0.105584						FALSE	0.2	TRUE	3	16	Amp		0.985704	N	N
43	D7	FALSE	1213 US	TRPV1	UNKNOWN	FAM	NFQ-MGB				0.622867	0.555864	0.697946	29.1137	29.2005	0.0987054	7.62395	7.58896	0.0660961	0.0381606	0.683005	FALSE	0.2	TRUE	3	25	Amp		0.996624	N	N
44	D8	FALSE	1213 US	RPL13A	UNKNOWN	VIC	NFQ-MGB							21.6777	21.6115	0.105584						FALSE	0.2	TRUE	3	16	Amp		0.987628	N	N
44	D8	FALSE	1213 US	TRPV1	UNKNOWN	FAM	NFQ-MGB				0.622867	0.555864	0.697946	29.3079	29.2005	0.0987054	7.6302	7.58896	0.0660961	0.0381606	0.683005	FALSE	0.2	TRUE	3	25	Amp		0.992873	N	N
45	D9	FALSE	1213 US	RPL13A	UNKNOWN	VIC	NFQ-MGB							21.6671	21.6115	0.105584						FALSE	0.2	TRUE	3	16	Amp		0.978085	N	N
45	D9	FALSE	1213 US	TRPV1	UNKNOWN	FAM	NFQ-MGB				0.622867	0.555864	0.697946	29.1799	29.2005	0.0987054	7.51272	7.58896	0.0660961	0.0381606	0.683005	FALSE	0.2	TRUE	3	24	Amp		0.994375	N	N
46	D10	FALSE	1160 RÜ	RPL13A	UNKNOWN	VIC	NFQ-MGB							22.1312	22.1771	0.0752782						FALSE	0.2	TRUE	3	17	Amp		0.97866	N	N
46	D10	FALSE	1160 RÜ	TRPV1	UNKNOWN	FAM	NFQ-MGB				0.646982	0.493153	0.848796	29.7592	29.7113	0.0824156	7.62797	7.53415	0.157677	0.0910349	0.628202	FALSE	0.2	TRUE	3	25	Amp		0.994675	N	N
47	D11	FALSE	1160 RÜ	RPL13A	UNKNOWN	VIC	NFQ-MGB							22.264	22.1771	0.0752782						FALSE	0.2	TRUE	3	17	Amp		0.978166	N	N
47	D11	FALSE	1160 RÜ	TRPV1	UNKNOWN	FAM	NFQ-MGB				0.646982	0.493153	0.848796	29.6161	29.7113	0.0824156	7.35211	7.53415	0.157677	0.0910349	0.628202	FALSE	0.2	TRUE	3	25	Amp		0.993187	N	N
48	D12	FALSE	1160 RÜ	RPL13A	UNKNOWN	VIC	NFQ-MGB							22.1362	22.1771	0.0752782						FALSE	0.2	TRUE	3	17	Amp		0.975131	N	N
48	D12	FALSE	1160 RÜ	TRPV1	UNKNOWN	FAM	NFQ-MGB				0.646982	0.493153	0.848796	29.7585	29.7113	0.0824156	7.62238	7.53415	0.157677	0.0910349	0.628202	FALSE	0.2	TRUE	3	25	Amp		0.992972	N	N
49	E1	FALSE	1173 Rü	RPL13A	UNKNOWN	VIC	NFQ-MGB							21.388	21.5262	0.229837						FALSE	0.2	TRUE	3	16	Amp		0.962493	N	N
49	E1	FALSE	1173 Rü	TRPV1	UNKNOWN	FAM	NFQ-MGB				0.940643	0.733258	1.20668	28.4887	28.5205	0.0891029	7.10069	6.99423	0.144648	0.0835126	0.088281	FALSE	0.2	TRUE	3	24	Amp		0.990764	N	N
50	E2	FALSE	1173 Rü	RPL13A	UNKNOWN	VIC	NFQ-MGB							21.3991	21.5262	0.229837						FALSE	0.2	TRUE	3	16	Amp		0.986109	N	N
50	E2	FALSE	1173 Rü	TRPV1	UNKNOWN	FAM	NFQ-MGB				0.940643	0.733258	1.20668	28.4516	28.5205	0.0891029	7.05246	6.99423	0.144648	0.0835126	0.088281	FALSE	0.2	TRUE	3	23	Amp		0.993102	N	N
51	E3	FALSE	1173 Rü	RPL13A	UNKNOWN	VIC	NFQ-MGB							21.7915	21.5262	0.229837						FALSE	0.2	TRUE	3	16	Amp		0.976072	N	N
51	E3	FALSE	1173 Rü	TRPV1	UNKNOWN	FAM	NFQ-MGB				0.940643	0.733258	1.20668	28.6211	28.5205	0.0891029	6.82954	6.99423	0.144648	0.0835126	0.088281	FALSE	0.2	TRUE	3	24	Amp		0.995231	N	N
52	E4	FALSE	1174 US	RPL13A	UNKNOWN	VIC	NFQ-MGB							22.5811	22.3424	0.252747						FALSE	0.2	TRUE	3	17	Amp		0.989978	N	N
52	E4	FALSE	1174 US	TRPV1	UNKNOWN	FAM	NFQ-MGB				0.257802	0.185867	0.357578	31.2407	31.2041	0.0782036	8.65951	8.86161	0.190003	0.109698	1.95566	FALSE	0.2	TRUE	3	27	Amp		0.990312	N	N
53	E5	FALSE	1174 US	RPL13A	UNKNOWN	VIC	NFQ-MGB							22.0777	22.3424	0.252747						FALSE	0.2	TRUE	3	16	Amp		0.98902	N	N
53	E5	FALSE	1174 US	TRPV1	UNKNOWN	FAM	NFQ-MGB				0.257802	0.185867	0.357578	31.1143	31.2041	0.0782036	9.0366	8.86161	0.190003	0.109698	1.95566	FALSE	0.2	TRUE	3	26	Amp		0.988362	N	N
54	E6	FALSE	1174 US	RPL13A	UNKNOWN	VIC	NFQ-MGB							22.3685	22.3424	0.252747						FALSE	0.2	TRUE	3	17	Amp		0.990806	N	N
54	E6	FALSE	1174 US	TRPV1	UNKNOWN	FAM	NFQ-MGB				0.257802	0.185867	0.357578	31.2573	31.2041	0.0782036	8.88874	8.86161	0.190003	0.109698	1.95566	FALSE	0.2	TRUE	3	27	Amp		0.989765	N	N
55	E7	FALSE	1184 RÜ	RPL13A	UNKNOWN	VIC	NFQ-MGB							20.9863	21.1455	0.175316						FALSE	0.2	TRUE	3	15	Amp		0.86217	N	N
55	E7	FALSE	1184 RÜ	TRPV1	UNKNOWN	FAM	NFQ-MGB				0.507984	0.466986	0.552581	28.9253	29.0286	0.135502	7.93903	7.8831	0.0488715	0.0282159	0.977145	FALSE	0.2	TRUE	3	24	Amp		0.995781	N	N
56	E8	FALSE	1184 RÜ	RPL13A	UNKNOWN	VIC	NFQ-MGB							21.1168	21.1455	0.175316						FALSE	0.2	TRUE	3	15	Amp		0.848414	N	N
56	E8	FALSE	1184 RÜ	TRPV1	UNKNOWN	FAM	NFQ-MGB				0.507984	0.466986	0.552581	28.9784	29.0286	0.135502	7.86163	7.8831	0.0488715	0.0282159	0.977145	FALSE	0.2	TRUE	3	24	Amp		0.995694	N	N
57	E9	FALSE	1184 RÜ	RPL13A	UNKNOWN	VIC	NFQ-MGB							21.3334	21.1455	0.175316						FALSE	0.2	TRUE	3	16	Amp		0.855568	N	N
57	E9	FALSE	1184 RÜ	TRPV1	UNKNOWN	FAM	NFQ-MGB				0.507984	0.466986	0.552581	29.182	29.0286	0.135502	7.84863	7.8831	0.0488715	0.0282159	0.977145	FALSE	0.2	TRUE	3	24	Amp		0.99292	N	N
58	E10	FALSE	1185 Rü	RPL13A	UNKNOWN	VIC	NFQ-MGB							20.9266	20.8354	0.0793019						FALSE	0.2	TRUE	3	15	Amp		0.868913	N	N
58	E10	FALSE	1185 Rü	TRPV1	UNKNOWN	FAM	NFQ-MGB				0.679624	0.60524	0.763149	28.3738	28.2986	0.0877997	7.44711	7.46314	0.0673188	0.0388665	0.557192	FALSE	0.2	TRUE	3	22	Amp		0.990623	N	N
59	E11	FALSE	1185 Rü	RPL13A	UNKNOWN	VIC	NFQ-MGB							20.7968	20.8354	0.0793019						FALSE	0.2	TRUE	3	15	Amp		0.854887	N	N
59	E11	FALSE	1185 Rü	TRPV1	UNKNOWN	FAM	NFQ-MGB				0.679624	0.60524	0.763149	28.2021	28.2986	0.0877997	7.40528	7.46314	0.0673188	0.0388665	0.557192	FALSE	0.2	TRUE	3	23	Amp		0.994849	N	N
60	E12	FALSE	1185 Rü	RPL13A	UNKNOWN	VIC	NFQ-MGB							20.7828	20.8354	0.0793019						FALSE	0.2	TRUE	3	16	Amp		0.844011	N	N
60	E12	FALSE	1185 Rü	TRPV1	UNKNOWN	FAM	NFQ-MGB				0.679624	0.60524	0.763149	28.3199	28.2986	0.0877997	7.53703	7.46314	0.0673188	0.0388665	0.557192	FALSE	0.2	TRUE	3	23	Amp		0.994337	N	N
61	F1	FALSE	1188 RÜ	RPL13A	UNKNOWN	VIC	NFQ-MGB							20.6038	20.5336	0.0608227						FALSE	0.2	TRUE	3	15	Amp		0.85523	N	N
61	F1	FALSE	1188 RÜ	TRPV1	UNKNOWN	FAM	NFQ-MGB				0.458296	0.441179	0.476077	28.6102	28.5652	0.0393477	8.00635	8.0316	0.0221058	0.0127628	1.12565	FALSE	0.2	TRUE	3	24	Amp		0.994672	N	N
62	F2	FALSE	1188 RÜ	RPL13A	UNKNOWN	VIC	NFQ-MGB							20.4959	20.5336	0.0608227						FALSE	0.2	TRUE	3	15	Amp		0.861762	N	N
62	F2	FALSE	1188 RÜ	TRPV1	UNKNOWN	FAM	NFQ-MGB				0.458296	0.441179	0.476077	28.5369	28.5652	0.0393477	8.04097	8.0316	0.0221058	0.0127628	1.12565	FALSE	0.2	TRUE	3	23	Amp		0.994125	N	N
63	F3	FALSE	1188 RÜ	RPL13A	UNKNOWN	VIC	NFQ-MGB							20.5012	20.5336	0.0608227						FALSE	0.2	TRUE	3	15	Amp		0.84693	N	N
63	F3	FALSE	1188 RÜ	TRPV1	UNKNOWN	FAM	NFQ-MGB				0.458296	0.441179	0.476077	28.5487	28.5652	0.0393477	8.04747	8.0316	0.0221058	0.0127628	1.12565	FALSE	0.2	TRUE	3	24	Amp		0.99508	N	N
64	F4	FALSE	1190 Rü	RPL13A	UNKNOWN	VIC	NFQ-MGB							20.3421	20.6312	0.295046						FALSE	0.2	TRUE	3	14	Amp		0.854477	N	N
64	F4	FALSE	1190 Rü	TRPV1	UNKNOWN	FAM	NFQ-MGB				0.691653	0.584319	0.818705	27.8332	28.069	0.215788	7.49108	7.43783	0.097939	0.0565451	0.531879	FALSE	0.2	TRUE	3	23	Amp		0.993924	N	N
65	F5	FALSE	1190 Rü	RPL13A	UNKNOWN	VIC	NFQ-MGB							20.6195	20.6312	0.295046						FALSE	0.2	TRUE	3	15	Amp		0.848455	N	N
65	F5	FALSE	1190 Rü	TRPV1	UNKNOWN	FAM	NFQ-MGB				0.691653	0.584319	0.818705	28.1171	28.069	0.215788	7.4976	7.43783	0.097939	0.0565451	0.531879	FALSE	0.2	TRUE	3	23	Amp		0.994187	N	N
66	F6	FALSE	1190 Rü	RPL13A	UNKNOWN	VIC	NFQ-MGB							20.9319	20.6312	0.295046						FALSE	0.2	TRUE	3	16	Amp		0.864171	N	N
66	F6	FALSE	1190 Rü	TRPV1	UNKNOWN	FAM	NFQ-MGB				0.691653	0.584319	0.818705	28.2567	28.069	0.215788	7.3248	7.43783	0.097939	0.0565451	0.531879	FALSE	0.2	TRUE	3	23	Amp		0.996187	N	N
67	F7	FALSE	1199 Rü	RPL13A	UNKNOWN	VIC	NFQ-MGB							20.6923	20.8105	0.401973						FALSE	0.2	TRUE	3	15	Amp		0.860145	N	N
67	F7	FALSE	1199 Rü	TRPV1	UNKNOWN	FAM	NFQ-MGB				0.57198	0.459675	0.711723	28.5159	28.5224	0.306609	7.82366	7.71191	0.126945	0.073292	0.805963	FALSE	0.2	TRUE	3	24	Amp		0.995649	N	N
68	F8	FALSE	1199 Rü	RPL13A	UNKNOWN	VIC	NFQ-MGB							20.4809	20.8105	0.401973						FALSE	0.2	TRUE	3	15	Amp		0.849019	N	N
68	F8	FALSE	1199 Rü	TRPV1	UNKNOWN	FAM	NFQ-MGB				0.57198	0.459675	0.711723	28.2191	28.5224	0.306609	7.7382	7.71191	0.126945	0.073292	0.805963	FALSE	0.2	TRUE	3	23	Amp		0.995251	N	N
69	F9	FALSE	1199 Rü	RPL13A	UNKNOWN	VIC	NFQ-MGB							21.2583	20.8105	0.401973						FALSE	0.2	TRUE	3	16	Amp		0.848034	N	N
69	F9	FALSE	1199 Rü	TRPV1	UNKNOWN	FAM	NFQ-MGB				0.57198	0.459675	0.711723	28.8322	28.5224	0.306609	7.57388	7.71191	0.126945	0.073292	0.805963	FALSE	0.2	TRUE	3	24	Amp		0.994698	N	N
70	F10	FALSE	1205 Rü	RPL13A	UNKNOWN	VIC	NFQ-MGB							20.0315	20.297	0.236289						FALSE	0.2	TRUE	3	14	Amp		0.837667	N	N
70	F10	FALSE	1205 Rü	TRPV1	UNKNOWN	FAM	NFQ-MGB				0.493244	0.377209	0.644971	27.999	28.2225	0.282868	7.96743	7.92558	0.155762	0.0899294	1.01963	FALSE	0.2	TRUE	3	23	Amp		0.996365	N	N
71	F11	FALSE	1205 Rü	RPL13A	UNKNOWN	VIC	NFQ-MGB							20.4844	20.297	0.236289						FALSE	0.2	TRUE	3	15	Amp		0.851991	N	N
71	F11	FALSE	1205 Rü	TRPV1	UNKNOWN	FAM	NFQ-MGB				0.493244	0.377209	0.644971	28.5405	28.2225	0.282868	8.05614	7.92558	0.155762	0.0899294	1.01963	FALSE	0.2	TRUE	3	23	Amp		0.993292	N	N
72	F12	FALSE	1205 Rü	RPL13A	UNKNOWN	VIC	NFQ-MGB							20.3749	20.297	0.236289						FALSE	0.2	TRUE	3	15	Amp		0.83765	N	N
72	F12	FALSE	1205 Rü	TRPV1	UNKNOWN	FAM	NFQ-MGB				0.493244	0.377209	0.644971	28.1281	28.2225	0.282868	7.75317	7.92558	0.155762	0.0899294	1.01963	FALSE	0.2	TRUE	3	24	Amp		0.993655	N	N
73	G1	FALSE	1213 Rü	RPL13A	UNKNOWN	VIC	NFQ-MGB							20.6395	20.8525	0.247876						FALSE	0.2	TRUE	3	14	Amp		0.852581	N	N
73	G1	FALSE	1213 Rü	TRPV1	UNKNOWN	FAM	NFQ-MGB				0.475062	0.374435	0.602732	28.7614	28.8323	0.236652	8.12187	7.97976	0.138237	0.0798114	1.07381	FALSE	0.2	TRUE	3	24	Amp		0.992541	N	N
74	G2	FALSE	1213 Rü	RPL13A	UNKNOWN	VIC	NFQ-MGB							20.7934	20.8525	0.247876						FALSE	0.2	TRUE	3	15	Amp		0.861352	N	N
74	G2	FALSE	1213 Rü	TRPV1	UNKNOWN	FAM	NFQ-MGB				0.475062	0.374435	0.602732	28.6392	28.8323	0.236652	7.84575	7.97976	0.138237	0.0798114	1.07381	FALSE	0.2	TRUE	3	24	Amp		0.99425	N	N
75	G3	FALSE	1213 Rü	RPL13A	UNKNOWN	VIC	NFQ-MGB							21.1246	20.8525	0.247876						FALSE	0.2	TRUE	3	16	Amp		0.861744	N	N
75	G3	FALSE	1213 Rü	TRPV1	UNKNOWN	FAM	NFQ-MGB				0.475062	0.374435	0.602732	29.0963	28.8323	0.236652	7.97167	7.97976	0.138237	0.0798114	1.07381	FALSE	0.2	TRUE	3	24	Amp		0.990265	N	N
76	G4	FALSE	1214 Rü	RPL13A	UNKNOWN	VIC	NFQ-MGB							20.4715	20.4464	0.0659238						FALSE	0.2	TRUE	3	15	Amp		0.841643	N	N
76	G4	FALSE	1214 Rü	TRPV1	UNKNOWN	FAM	NFQ-MGB				0.261065	0.22224	0.306673	29.2129	29.2899	0.0737528	8.74145	8.84347	0.0935089	0.0539874	1.93752	FALSE	0.2	TRUE	3	24	Amp		0.993216	N	N
77	G5	FALSE	1214 Rü	RPL13A	UNKNOWN	VIC	NFQ-MGB							20.3716	20.4464	0.0659238						FALSE	0.2	TRUE	3	14	Amp		0.848316	N	N
77	G5	FALSE	1214 Rü	TRPV1	UNKNOWN	FAM	NFQ-MGB				0.261065	0.22224	0.306673	29.2967	29.2899	0.0737528	8.92511	8.84347	0.0935089	0.0539874	1.93752	FALSE	0.2	TRUE	3	25	Amp		0.993914	N	N
78	G6	FALSE	1214 Rü	RPL13A	UNKNOWN	VIC	NFQ-MGB							20.4961	20.4464	0.0659238						FALSE	0.2	TRUE	3	15	Amp		0.844377	N	N
78	G6	FALSE	1214 Rü	TRPV1	UNKNOWN	FAM	NFQ-MGB				0.261065	0.22224	0.306673	29.3599	29.2899	0.0737528	8.86384	8.84347	0.0935089	0.0539874	1.93752	FALSE	0.2	TRUE	3	24	Amp		0.993321	N	N
79	G7	FALSE	1176 Rü	RPL13A	UNKNOWN	VIC	NFQ-MGB							20.889	21.2225	0.289705						FALSE	0.2	TRUE	3	15	Amp		0.849301	N	N
79	G7	FALSE	1176 Rü	TRPV1	UNKNOWN	FAM	NFQ-MGB				0.361033	0.262106	0.497298	29.4439	29.5983	0.183323	8.55487	8.37575	0.185972	0.107371	1.4698	FALSE	0.2	TRUE	3	25	Amp		0.992174	N	N
80	G8	FALSE	1176 Rü	RPL13A	UNKNOWN	VIC	NFQ-MGB							21.3664	21.2225	0.289705						FALSE	0.2	TRUE	3	16	Amp		0.868196	N	N
80	G8	FALSE	1176 Rü	TRPV1	UNKNOWN	FAM	NFQ-MGB				0.361033	0.262106	0.497298	29.55	29.5983	0.183323	8.18361	8.37575	0.185972	0.107371	1.4698	FALSE	0.2	TRUE	3	25	Amp		0.994767	N	N
81	G9	FALSE	1176 Rü	RPL13A	UNKNOWN	VIC	NFQ-MGB							21.4121	21.2225	0.289705						FALSE	0.2	TRUE	3	16	Amp		0.866751	N	N
81	G9	FALSE	1176 Rü	TRPV1	UNKNOWN	FAM	NFQ-MGB				0.361033	0.262106	0.497298	29.8009	29.5983	0.183323	8.38876	8.37575	0.185972	0.107371	1.4698	FALSE	0.2	TRUE	3	25	Amp		0.99386	N	N
82	G10	FALSE	1180 Rü	RPL13A	UNKNOWN	VIC	NFQ-MGB							22.1481	22.2936	0.137132						FALSE	0.2	TRUE	3	17	Amp		0.892659	N	N
82	G10	FALSE	1180 Rü	TRPV1	UNKNOWN	FAM	NFQ-MGB				0.562022	0.480727	0.657064	29.9887	30.0308	0.0777762	7.84066	7.73725	0.090739	0.0523882	0.831301	FALSE	0.2	TRUE	3	25	Amp		0.995434	N	N
83	G11	FALSE	1180 Rü	RPL13A	UNKNOWN	VIC	NFQ-MGB							22.4204	22.2936	0.137132						FALSE	0.2	TRUE	3	17	Amp		0.899541	N	N
83	G11	FALSE	1180 Rü	TRPV1	UNKNOWN	FAM	NFQ-MGB				0.562022	0.480727	0.657064	30.1206	30.0308	0.0777762	7.70016	7.73725	0.090739	0.0523882	0.831301	FALSE	0.2	TRUE	3	25	Amp		0.994659	N	N
84	G12	FALSE	1180 Rü	RPL13A	UNKNOWN	VIC	NFQ-MGB							22.3122	22.2936	0.137132						FALSE	0.2	TRUE	3	17	Amp		0.871821	N	N
84	G12	FALSE	1180 Rü	TRPV1	UNKNOWN	FAM	NFQ-MGB				0.562022	0.480727	0.657064	29.9832	30.0308	0.0777762	7.67094	7.73725	0.090739	0.0523882	0.831301	FALSE	0.2	TRUE	3	25	Amp		0.992903	N	N
85	H1	FALSE	1183 Rü	RPL13A	UNKNOWN	VIC	NFQ-MGB							20.1989	20.4803	0.322039						FALSE	0.2	TRUE	3	14	Amp		0.848943	N	N
85	H1	FALSE	1183 Rü	TRPV1	UNKNOWN	FAM	NFQ-MGB				0.426678	0.396627	0.459006	28.3185	28.615	0.359028	8.11954	8.13473	0.0424152	0.0244884	1.22878	FALSE	0.2	TRUE	3	23	Amp		0.993563	N	N
86	H2	FALSE	1183 Rü	RPL13A	UNKNOWN	VIC	NFQ-MGB							20.4104	20.4803	0.322039						FALSE	0.2	TRUE	3	15	Amp		0.861832	N	N
86	H2	FALSE	1183 Rü	TRPV1	UNKNOWN	FAM	NFQ-MGB				0.426678	0.396627	0.459006	28.5124	28.615	0.359028	8.10201	8.13473	0.0424152	0.0244884	1.22878	FALSE	0.2	TRUE	3	23	Amp		0.992545	N	N
87	H3	FALSE	1183 Rü	RPL13A	UNKNOWN	VIC	NFQ-MGB							20.8316	20.4803	0.322039						FALSE	0.2	TRUE	3	15	Amp		0.865285	N	N
87	H3	FALSE	1183 Rü	TRPV1	UNKNOWN	FAM	NFQ-MGB				0.426678	0.396627	0.459006	29.0142	28.615	0.359028	8.18265	8.13473	0.0424152	0.0244884	1.22878	FALSE	0.2	TRUE	3	24	Amp		0.991808	N	N
94	H10	FALSE	WBC	TNF	UNKNOWN	FAM	NFQ-MGB							23.8371	22.426	1.22597						FALSE	0.05	TRUE	3	21	Amp		0.68169	Y	Y
95	H11	FALSE	WBC	TNF	UNKNOWN	FAM	NFQ-MGB							21.6227	22.426	1.22597						FALSE	0.05	TRUE	3	17	Amp		0.503408	Y	Y
96	H12	FALSE	WBC	TNF	UNKNOWN	FAM	NFQ-MGB							21.8182	22.426	1.22597						FALSE	0.05	TRUE	3	17	Amp		0.503088	Y	Y
Analysis Type	Multiplex
Endogenous Control	RPL13A
RQ Min/Max Confidence Level	95.0
Reference Sample	Cali 335

## Sheet: Auswertung Nav 1.7 K.
Block Type	96-Well 0.2-mL Block
Calibration Background is expired	No
Calibration Background performed on	02-11-2020
Calibration Pure Dye ABY is expired	No
Calibration Pure Dye ABY performed on	02-11-2020
Calibration Pure Dye FAM is expired	No
Calibration Pure Dye FAM performed on	02-11-2020
Calibration Pure Dye JUN is expired	No
Calibration Pure Dye JUN performed on	02-11-2020
Calibration Pure Dye NED is expired	No
Calibration Pure Dye NED performed on	02-11-2020
Calibration Pure Dye ROX is expired	No
Calibration Pure Dye ROX performed on	02-11-2020
Calibration Pure Dye SYBR is expired	No
Calibration Pure Dye SYBR performed on	02-11-2020
Calibration Pure Dye TAMRA is expired	No
Calibration Pure Dye TAMRA performed on	02-11-2020
Calibration Pure Dye VIC is expired	No
Calibration Pure Dye VIC performed on	02-11-2020
Calibration ROI is expired	No
Calibration ROI performed on	02-11-2020
Calibration Uniformity is expired	No
Calibration Uniformity performed on	02-11-2020
Chemistry	TAQMAN
Date Created	2020-03-12 16:16:22 PM CET
Experiment Barcode
Experiment Comment
Experiment File Name	\\klinik.uni-wuerzburg.de\HomeDir\UserData04\Prtvar_D\data\APdata\Desktop\Lukas\Fabry 2 Proben,cDNA,PCR\qPCR duplex\Fibroblasten\Fabry Nav 1 7 Fibroblasten Kontrolle 12032020.eds
Experiment Name	Fabry Fibroblasten Kontrolle Nav 1 7 12032020
Experiment Run End Time	2020-03-12 16:13:25 PM CET
Experiment Type	Comparative Cт (ΔΔCт)
Instrument Name	272322425
Instrument Serial Number	272322425
Instrument Type	QuantStudio™ 3 System
Passive Reference	ROX
Post-read Stage/Step
Pre-read Stage/Step
Quantification Cycle Method	Ct
Signal Smoothing On	true
Stage/ Cycle where Ct Analysis is performed	Stage2, Step2
User Name	Prtvar Danilo
Well	Well Position	Omit	Sample Name	Target Name	Task	Reporter	Quencher	Quantity	Quantity Mean	Quantity SD	RQ	RQ Min	RQ Max	CT	Ct Mean	Ct SD	Delta Ct	Delta Ct Mean	Delta Ct SD	Delta Ct SE	Delta Delta Ct	Automatic Ct Threshold	Ct Threshold	Automatic Baseline	Baseline Start	Baseline End	Amp Status	Comments	Cq Conf	HIGHSD
1	A1	FALSE		Nav 1.7	NTC	FAM	NFQ-MGB							Undetermined								FALSE	0.2	TRUE	3	39	No Amp		0	N
1	A1	FALSE		RPL13A	NTC	VIC	NFQ-MGB							Undetermined								FALSE	0.2	TRUE	3	39	No Amp		0	N
2	A2	FALSE		Nav 1.7	NTC	FAM	NFQ-MGB							Undetermined								FALSE	0.2	TRUE	3	39	No Amp		0	N
2	A2	FALSE		RPL13A	NTC	VIC	NFQ-MGB							38.9209								FALSE	0.2	TRUE	3	33	Inconclusive		0.0767432	N
3	A3	FALSE		Nav 1.7	NTC	FAM	NFQ-MGB							Undetermined								FALSE	0.2	TRUE	3	39	No Amp		0	N
3	A3	FALSE		RPL13A	NTC	VIC	NFQ-MGB							Undetermined								FALSE	0.2	TRUE	3	39	No Amp		0	N
4	A4	FALSE	1152 FMS	Nav 1.7	UNKNOWN	FAM	NFQ-MGB				2.49413	2.3278	2.67234	23.5226	23.5723	0.0607664	2.64601	2.61003	0.0400824	0.0231416	-1.31854	FALSE	0.2	TRUE	3	18	Amp		0.953202	N
4	A4	FALSE	1152 FMS	RPL13A	UNKNOWN	VIC	NFQ-MGB							20.8766	20.9622	0.0762318						FALSE	0.2	TRUE	3	15	Amp		0.916077	N
5	A5	FALSE	1152 FMS	Nav 1.7	UNKNOWN	FAM	NFQ-MGB				2.49413	2.3278	2.67234	23.5541	23.5723	0.0607664	2.56683	2.61003	0.0400824	0.0231416	-1.31854	FALSE	0.2	TRUE	3	18	Amp		0.946431	N
5	A5	FALSE	1152 FMS	RPL13A	UNKNOWN	VIC	NFQ-MGB							20.9873	20.9622	0.0762318						FALSE	0.2	TRUE	3	15	Amp		0.922572	N
6	A6	FALSE	1152 FMS	Nav 1.7	UNKNOWN	FAM	NFQ-MGB				2.49413	2.3278	2.67234	23.64	23.5723	0.0607664	2.61726	2.61003	0.0400824	0.0231416	-1.31854	FALSE	0.2	TRUE	3	18	Amp		0.961386	N
6	A6	FALSE	1152 FMS	RPL13A	UNKNOWN	VIC	NFQ-MGB							21.0228	20.9622	0.0762318						FALSE	0.2	TRUE	3	15	Amp		0.925202	N
7	A7	FALSE	1135 FMS	Nav 1.7	UNKNOWN	FAM	NFQ-MGB				3.3248	2.71957	4.06473	23.8665	23.8815	0.166306	2.32392	2.1953	0.116697	0.0673748	-1.73327	FALSE	0.2	TRUE	3	19	Amp		0.946926	N
7	A7	FALSE	1135 FMS	RPL13A	UNKNOWN	VIC	NFQ-MGB							21.5426	21.6862	0.236032						FALSE	0.2	TRUE	3	16	Amp		0.930867	N
8	A8	FALSE	1135 FMS	Nav 1.7	UNKNOWN	FAM	NFQ-MGB				3.3248	2.71957	4.06473	23.7232	23.8815	0.166306	2.1658	2.1953	0.116697	0.0673748	-1.73327	FALSE	0.2	TRUE	3	19	Amp		0.952115	N
8	A8	FALSE	1135 FMS	RPL13A	UNKNOWN	VIC	NFQ-MGB							21.5574	21.6862	0.236032						FALSE	0.2	TRUE	3	16	Amp		0.93415	N
9	A9	FALSE	1135 FMS	Nav 1.7	UNKNOWN	FAM	NFQ-MGB				3.3248	2.71957	4.06473	24.0548	23.8815	0.166306	2.09619	2.1953	0.116697	0.0673748	-1.73327	FALSE	0.2	TRUE	3	19	Amp		0.976983	N
9	A9	FALSE	1135 FMS	RPL13A	UNKNOWN	VIC	NFQ-MGB							21.9586	21.6862	0.236032						FALSE	0.2	TRUE	3	16	Amp		0.961024	N
10	A10	FALSE	1134 FMS	Nav 1.7	UNKNOWN	FAM	NFQ-MGB				3.52085	2.60951	4.75047	24.0468	24.0658	0.0352843	2.3033	2.11265	0.173962	0.100437	-1.81592	FALSE	0.2	TRUE	3	19	Amp		0.949866	N
10	A10	FALSE	1134 FMS	RPL13A	UNKNOWN	VIC	NFQ-MGB							21.7435	21.9531	0.183111						FALSE	0.2	TRUE	3	16	Amp		0.95041	N
11	A11	FALSE	1134 FMS	Nav 1.7	UNKNOWN	FAM	NFQ-MGB				3.52085	2.60951	4.75047	24.1065	24.0658	0.0352843	2.07208	2.11265	0.173962	0.100437	-1.81592	FALSE	0.2	TRUE	3	18	Amp		0.968486	N
11	A11	FALSE	1134 FMS	RPL13A	UNKNOWN	VIC	NFQ-MGB							22.0344	21.9531	0.183111						FALSE	0.2	TRUE	3	16	Amp		0.952309	N
12	A12	FALSE	1134 FMS	Nav 1.7	UNKNOWN	FAM	NFQ-MGB				3.52085	2.60951	4.75047	24.0441	24.0658	0.0352843	1.96255	2.11265	0.173962	0.100437	-1.81592	FALSE	0.2	TRUE	3	17	Amp		0.97211	N
12	A12	FALSE	1134 FMS	RPL13A	UNKNOWN	VIC	NFQ-MGB							22.0815	21.9531	0.183111						FALSE	0.2	TRUE	3	16	Amp		0.957677	N
13	B1	FALSE	1096 FMS	Nav 1.7	UNKNOWN	FAM	NFQ-MGB				0.150709	0.139173	0.163201	28.5235	28.6657	0.148096	6.62474	6.65873	0.0462465	0.0267004	2.73016	FALSE	0.2	TRUE	3	23	Amp		0.992691	N
13	B1	FALSE	1096 FMS	RPL13A	UNKNOWN	VIC	NFQ-MGB							21.8988	22.0069	0.104649						FALSE	0.2	TRUE	3	16	Amp		0.912446	N
14	B2	FALSE	1096 FMS	Nav 1.7	UNKNOWN	FAM	NFQ-MGB				0.150709	0.139173	0.163201	28.8191	28.6657	0.148096	6.7114	6.65873	0.0462465	0.0267004	2.73016	FALSE	0.2	TRUE	3	23	Amp		0.989467	N
14	B2	FALSE	1096 FMS	RPL13A	UNKNOWN	VIC	NFQ-MGB							22.1077	22.0069	0.104649						FALSE	0.2	TRUE	3	17	Amp		0.913717	N
15	B3	FALSE	1096 FMS	Nav 1.7	UNKNOWN	FAM	NFQ-MGB				0.150709	0.139173	0.163201	28.6545	28.6657	0.148096	6.64006	6.65873	0.0462465	0.0267004	2.73016	FALSE	0.2	TRUE	3	23	Amp		0.982944	N
15	B3	FALSE	1096 FMS	RPL13A	UNKNOWN	VIC	NFQ-MGB							22.0144	22.0069	0.104649						FALSE	0.2	TRUE	3	16	Amp		0.902949	N
16	B4	FALSE	1090 FMS	Nav 1.7	UNKNOWN	FAM	NFQ-MGB				0.456374	0.402458	0.517514	26.6225	26.7692	0.177344	5.12797	5.06028	0.0730153	0.0421554	1.13171	FALSE	0.2	TRUE	3	21	Amp		0.992165	N
16	B4	FALSE	1090 FMS	RPL13A	UNKNOWN	VIC	NFQ-MGB							21.4946	21.7089	0.249899						FALSE	0.2	TRUE	3	16	Amp		0.896742	N
17	B5	FALSE	1090 FMS	Nav 1.7	UNKNOWN	FAM	NFQ-MGB				0.456374	0.402458	0.517514	26.7188	26.7692	0.177344	5.06996	5.06028	0.0730153	0.0421554	1.13171	FALSE	0.2	TRUE	3	22	Amp		0.992537	N
17	B5	FALSE	1090 FMS	RPL13A	UNKNOWN	VIC	NFQ-MGB							21.6489	21.7089	0.249899						FALSE	0.2	TRUE	3	16	Amp		0.91691	N
18	B6	FALSE	1090 FMS	Nav 1.7	UNKNOWN	FAM	NFQ-MGB				0.456374	0.402458	0.517514	26.9663	26.7692	0.177344	4.98291	5.06028	0.0730153	0.0421554	1.13171	FALSE	0.2	TRUE	3	22	Amp		0.988957	N
18	B6	FALSE	1090 FMS	RPL13A	UNKNOWN	VIC	NFQ-MGB							21.9834	21.7089	0.249899						FALSE	0.2	TRUE	3	16	Amp		0.91903	N
19	B7	FALSE	1081 FMS	Nav 1.7	UNKNOWN	FAM	NFQ-MGB				1	0.911868	1.09665	25.1007	25.1858	0.0843686	3.98157	3.92857	0.0535809	0.030935	0	FALSE	0.2	TRUE	3	20	Amp		0.992046	N
19	B7	FALSE	1081 FMS	RPL13A	UNKNOWN	VIC	NFQ-MGB							21.1191	21.2573	0.13793						FALSE	0.2	TRUE	3	16	Amp		0.91734	N
20	B8	FALSE	1081 FMS	Nav 1.7	UNKNOWN	FAM	NFQ-MGB				1	0.911868	1.09665	25.1874	25.1858	0.0843686	3.92972	3.92857	0.0535809	0.030935	0	FALSE	0.2	TRUE	3	21	Amp		0.98873	N
20	B8	FALSE	1081 FMS	RPL13A	UNKNOWN	VIC	NFQ-MGB							21.2577	21.2573	0.13793						FALSE	0.2	TRUE	3	16	Amp		0.921616	N
21	B9	FALSE	1081 FMS	Nav 1.7	UNKNOWN	FAM	NFQ-MGB				1	0.911868	1.09665	25.2694	25.1858	0.0843686	3.87442	3.92857	0.0535809	0.030935	0	FALSE	0.2	TRUE	3	19	Amp		0.992214	N
21	B9	FALSE	1081 FMS	RPL13A	UNKNOWN	VIC	NFQ-MGB							21.395	21.2573	0.13793						FALSE	0.2	TRUE	3	16	Amp		0.920667	N
22	B10	FALSE	360	Nav 1.7	UNKNOWN	FAM	NFQ-MGB				0.530446	0.44396	0.633781	26.0634	26.1657	0.153152	4.90447	4.84329	0.103367	0.059679	0.914722	FALSE	0.2	TRUE	3	20	Amp		0.988848	N
22	B10	FALSE	360	RPL13A	UNKNOWN	VIC	NFQ-MGB							21.1589	21.3224	0.146125						FALSE	0.2	TRUE	3	15	Amp		0.908455	N
23	B11	FALSE	360	Nav 1.7	UNKNOWN	FAM	NFQ-MGB				0.530446	0.44396	0.633781	26.0919	26.1657	0.153152	4.72395	4.84329	0.103367	0.059679	0.914722	FALSE	0.2	TRUE	3	21	Amp		0.987099	N
23	B11	FALSE	360	RPL13A	UNKNOWN	VIC	NFQ-MGB							21.368	21.3224	0.146125						FALSE	0.2	TRUE	3	16	Amp		0.920532	N
24	B12	FALSE	360	Nav 1.7	UNKNOWN	FAM	NFQ-MGB				0.530446	0.44396	0.633781	26.3418	26.1657	0.153152	4.90146	4.84329	0.103367	0.059679	0.914722	FALSE	0.2	TRUE	3	21	Amp		0.992293	N
24	B12	FALSE	360	RPL13A	UNKNOWN	VIC	NFQ-MGB							21.4403	21.3224	0.146125						FALSE	0.2	TRUE	3	15	Amp		0.917155	N
25	C1	FALSE	337	Nav 1.7	UNKNOWN	FAM	NFQ-MGB				1.55488	1.31326	1.84095	24.8268	24.933	0.092646	3.39688	3.29177	0.0980815	0.0566274	-0.636801	FALSE	0.2	TRUE	3	20	Amp		0.994121	N
25	C1	FALSE	337	RPL13A	UNKNOWN	VIC	NFQ-MGB							21.4299	21.6413	0.184903						FALSE	0.2	TRUE	3	15	Amp		0.945578	N
26	C2	FALSE	337	Nav 1.7	UNKNOWN	FAM	NFQ-MGB				1.55488	1.31326	1.84095	24.9756	24.933	0.092646	3.2027	3.29177	0.0980815	0.0566274	-0.636801	FALSE	0.2	TRUE	3	19	Amp		0.994518	N
26	C2	FALSE	337	RPL13A	UNKNOWN	VIC	NFQ-MGB							21.7729	21.6413	0.184903						FALSE	0.2	TRUE	3	16	Amp		0.952743	N
27	C3	FALSE	337	Nav 1.7	UNKNOWN	FAM	NFQ-MGB				1.55488	1.31326	1.84095	24.9968	24.933	0.092646	3.27572	3.29177	0.0980815	0.0566274	-0.636801	FALSE	0.2	TRUE	3	20	Amp		0.994083	N
27	C3	FALSE	337	RPL13A	UNKNOWN	VIC	NFQ-MGB							21.721	21.6413	0.184903						FALSE	0.2	TRUE	3	16	Amp		0.945993	N
28	C4	FALSE	SFN 329	Nav 1.7	UNKNOWN	FAM	NFQ-MGB				2.67375	2.47671	2.88646	23.397	23.6037	0.185401	2.52844	2.50971	0.044458	0.0256679	-1.41886	FALSE	0.2	TRUE	3	18	Amp		0.915166	N
28	C4	FALSE	SFN 329	RPL13A	UNKNOWN	VIC	NFQ-MGB							20.8686	21.094	0.214839						FALSE	0.2	TRUE	3	15	Amp		0.924571	N
29	C5	FALSE	SFN 329	Nav 1.7	UNKNOWN	FAM	NFQ-MGB				2.67375	2.47671	2.88646	23.6588	23.6037	0.185401	2.54173	2.50971	0.044458	0.0256679	-1.41886	FALSE	0.2	TRUE	3	19	Amp		0.951859	N
29	C5	FALSE	SFN 329	RPL13A	UNKNOWN	VIC	NFQ-MGB							21.117	21.094	0.214839						FALSE	0.2	TRUE	3	15	Amp		0.920347	N
30	C6	FALSE	SFN 329	Nav 1.7	UNKNOWN	FAM	NFQ-MGB				2.67375	2.47671	2.88646	23.7554	23.6037	0.185401	2.45895	2.50971	0.044458	0.0256679	-1.41886	FALSE	0.2	TRUE	3	18	Amp		0.937838	N
30	C6	FALSE	SFN 329	RPL13A	UNKNOWN	VIC	NFQ-MGB							21.2964	21.094	0.214839						FALSE	0.2	TRUE	3	16	Amp		0.925658	N
31	C7	FALSE	SFN 335	Nav 1.7	UNKNOWN	FAM	NFQ-MGB				1.49264	1.30916	1.70184	25.1711	25.0481	0.125845	3.43648	3.3507	0.0761736	0.0439789	-0.577866	FALSE	0.2	TRUE	3	19	Amp		0.988886	N
31	C7	FALSE	SFN 335	RPL13A	UNKNOWN	VIC	NFQ-MGB							21.7347	21.6974	0.0596088						FALSE	0.2	TRUE	3	16	Amp		0.923162	N
32	C8	FALSE	SFN 335	Nav 1.7	UNKNOWN	FAM	NFQ-MGB				1.49264	1.30916	1.70184	24.9196	25.0481	0.125845	3.29096	3.3507	0.0761736	0.0439789	-0.577866	FALSE	0.2	TRUE	3	19	Amp		0.991919	N
32	C8	FALSE	SFN 335	RPL13A	UNKNOWN	VIC	NFQ-MGB							21.6287	21.6974	0.0596088						FALSE	0.2	TRUE	3	16	Amp		0.921993	N
33	C9	FALSE	SFN 335	Nav 1.7	UNKNOWN	FAM	NFQ-MGB				1.49264	1.30916	1.70184	25.0536	25.0481	0.125845	3.32467	3.3507	0.0761736	0.0439789	-0.577866	FALSE	0.2	TRUE	3	19	Amp		0.990952	N
33	C9	FALSE	SFN 335	RPL13A	UNKNOWN	VIC	NFQ-MGB							21.7289	21.6974	0.0596088						FALSE	0.2	TRUE	3	16	Amp		0.929952	N
34	C10	FALSE	SFN 301	Nav 1.7	UNKNOWN	FAM	NFQ-MGB				10.7553	10.0731	11.4836	22.5093	22.4739	0.0512023	0.52157	0.501598	0.0380553	0.0219713	-3.42697	FALSE	0.2	TRUE	3	17	Amp		0.941606	N
34	C10	FALSE	SFN 301	RPL13A	UNKNOWN	VIC	NFQ-MGB							21.9877	21.9723	0.0151568						FALSE	0.2	TRUE	3	16	Amp		0.949654	N
35	C11	FALSE	SFN 301	Nav 1.7	UNKNOWN	FAM	NFQ-MGB				10.7553	10.0731	11.4836	22.4152	22.4739	0.0512023	0.457714	0.501598	0.0380553	0.0219713	-3.42697	FALSE	0.2	TRUE	3	18	Amp		0.948705	N
35	C11	FALSE	SFN 301	RPL13A	UNKNOWN	VIC	NFQ-MGB							21.9574	21.9723	0.0151568						FALSE	0.2	TRUE	3	16	Amp		0.967849	N
36	C12	FALSE	SFN 301	Nav 1.7	UNKNOWN	FAM	NFQ-MGB				10.7553	10.0731	11.4836	22.4971	22.4739	0.0512023	0.525509	0.501598	0.0380553	0.0219713	-3.42697	FALSE	0.2	TRUE	3	17	Amp		0.939594	N
36	C12	FALSE	SFN 301	RPL13A	UNKNOWN	VIC	NFQ-MGB							21.9716	21.9723	0.0151568						FALSE	0.2	TRUE	3	16	Amp		0.965966	N
37	D1	FALSE	SFN 319	Nav 1.7	UNKNOWN	FAM	NFQ-MGB				9.68004	8.59329	10.9042	23.103	23.1975	0.0847694	0.733376	0.653556	0.0691598	0.0399294	-3.27501	FALSE	0.2	TRUE	3	17	Amp		0.94411	N
37	D1	FALSE	SFN 319	RPL13A	UNKNOWN	VIC	NFQ-MGB							22.3696	22.5439	0.152898						FALSE	0.2	TRUE	3	17	Amp		0.97221	N
38	D2	FALSE	SFN 319	Nav 1.7	UNKNOWN	FAM	NFQ-MGB				9.68004	8.59329	10.9042	23.2669	23.1975	0.0847694	0.611488	0.653556	0.0691598	0.0399294	-3.27501	FALSE	0.2	TRUE	3	18	Amp		0.959498	N
38	D2	FALSE	SFN 319	RPL13A	UNKNOWN	VIC	NFQ-MGB							22.6554	22.5439	0.152898						FALSE	0.2	TRUE	3	17	Amp		0.966985	N
39	D3	FALSE	SFN 319	Nav 1.7	UNKNOWN	FAM	NFQ-MGB				9.68004	8.59329	10.9042	23.2226	23.1975	0.0847694	0.615803	0.653556	0.0691598	0.0399294	-3.27501	FALSE	0.2	TRUE	3	17	Amp		0.964418	N
39	D3	FALSE	SFN 319	RPL13A	UNKNOWN	VIC	NFQ-MGB							22.6068	22.5439	0.152898						FALSE	0.2	TRUE	3	17	Amp		0.965264	N
40	D4	FALSE	SFN 297	Nav 1.7	UNKNOWN	FAM	NFQ-MGB				1.59849	1.30605	1.9564	23.9417	24.0978	0.136339	3.28874	3.25186	0.117342	0.0677474	-0.676707	FALSE	0.2	TRUE	3	18	Amp		0.974829	N
40	D4	FALSE	SFN 297	RPL13A	UNKNOWN	VIC	NFQ-MGB							20.653	20.8459	0.212127						FALSE	0.2	TRUE	3	15	Amp		0.918307	N
41	D5	FALSE	SFN 297	Nav 1.7	UNKNOWN	FAM	NFQ-MGB				1.59849	1.30605	1.9564	24.1581	24.0978	0.136339	3.34633	3.25186	0.117342	0.0677474	-0.676707	FALSE	0.2	TRUE	3	19	Amp		0.986363	N
41	D5	FALSE	SFN 297	RPL13A	UNKNOWN	VIC	NFQ-MGB							20.8118	20.8459	0.212127						FALSE	0.2	TRUE	3	15	Amp		0.928611	N
42	D6	FALSE	SFN 297	Nav 1.7	UNKNOWN	FAM	NFQ-MGB				1.59849	1.30605	1.9564	24.1936	24.0978	0.136339	3.12051	3.25186	0.117342	0.0677474	-0.676707	FALSE	0.2	TRUE	3	18	Amp		0.99442	N
42	D6	FALSE	SFN 297	RPL13A	UNKNOWN	VIC	NFQ-MGB							21.0731	20.8459	0.212127						FALSE	0.2	TRUE	3	16	Amp		0.925044	N
43	D7	FALSE	SFN 295	Nav 1.7	UNKNOWN	FAM	NFQ-MGB				7.93583	7.10819	8.85983	23.0543	23.0767	0.0394845	0.996084	0.940189	0.0639652	0.0369303	-2.98838	FALSE	0.2	TRUE	3	17	Amp		0.930637	N
43	D7	FALSE	SFN 295	RPL13A	UNKNOWN	VIC	NFQ-MGB							22.0582	22.1365	0.0681824						FALSE	0.2	TRUE	3	16	Amp		0.961689	N
44	D8	FALSE	SFN 295	Nav 1.7	UNKNOWN	FAM	NFQ-MGB				7.93583	7.10819	8.85983	23.0535	23.0767	0.0394845	0.870428	0.940189	0.0639652	0.0369303	-2.98838	FALSE	0.2	TRUE	3	17	Amp		0.939763	N
44	D8	FALSE	SFN 295	RPL13A	UNKNOWN	VIC	NFQ-MGB							22.183	22.1365	0.0681824						FALSE	0.2	TRUE	3	16	Amp		0.962322	N
45	D9	FALSE	SFN 295	Nav 1.7	UNKNOWN	FAM	NFQ-MGB				7.93583	7.10819	8.85983	23.1223	23.0767	0.0394845	0.954054	0.940189	0.0639652	0.0369303	-2.98838	FALSE	0.2	TRUE	3	17	Amp		0.954347	N
45	D9	FALSE	SFN 295	RPL13A	UNKNOWN	VIC	NFQ-MGB							22.1682	22.1365	0.0681824						FALSE	0.2	TRUE	3	17	Amp		0.962134	N
46	D10	FALSE	SFN 275	Nav 1.7	UNKNOWN	FAM	NFQ-MGB				0.28115	0.250204	0.315924	27.2686	27.4631	0.169098	5.75529	5.75916	0.0677239	0.0391004	1.83059	FALSE	0.2	TRUE	3	21	Amp		0.992493	N
46	D10	FALSE	SFN 275	RPL13A	UNKNOWN	VIC	NFQ-MGB							21.5133	21.7039	0.173186						FALSE	0.2	TRUE	3	16	Amp		0.907639	N
47	D11	FALSE	SFN 275	Nav 1.7	UNKNOWN	FAM	NFQ-MGB				0.28115	0.250204	0.315924	27.5451	27.4631	0.169098	5.69345	5.75916	0.0677239	0.0391004	1.83059	FALSE	0.2	TRUE	3	22	Amp		0.994326	N
47	D11	FALSE	SFN 275	RPL13A	UNKNOWN	VIC	NFQ-MGB							21.8516	21.7039	0.173186						FALSE	0.2	TRUE	3	16	Amp		0.916247	N
48	D12	FALSE	SFN 275	Nav 1.7	UNKNOWN	FAM	NFQ-MGB				0.28115	0.250204	0.315924	27.5755	27.4631	0.169098	5.82873	5.75916	0.0677239	0.0391004	1.83059	FALSE	0.2	TRUE	3	23	Amp		0.992859	N
48	D12	FALSE	SFN 275	RPL13A	UNKNOWN	VIC	NFQ-MGB							21.7468	21.7039	0.173186						FALSE	0.2	TRUE	3	16	Amp		0.904091	N
49	E1	FALSE	SFN 256	Nav 1.7	UNKNOWN	FAM	NFQ-MGB				1.06809	0.920549	1.23928	26.6474	26.7167	0.0914018	3.93069	3.83354	0.0863344	0.0498452	-0.095033	FALSE	0.2	TRUE	3	21	Amp		0.995668	N
49	E1	FALSE	SFN 256	RPL13A	UNKNOWN	VIC	NFQ-MGB							22.7167	22.8832	0.152476						FALSE	0.2	TRUE	3	17	Amp		0.961135	N
50	E2	FALSE	SFN 256	Nav 1.7	UNKNOWN	FAM	NFQ-MGB				1.06809	0.920549	1.23928	26.8203	26.7167	0.0914018	3.80432	3.83354	0.0863344	0.0498452	-0.095033	FALSE	0.2	TRUE	3	21	Amp		0.991385	N
50	E2	FALSE	SFN 256	RPL13A	UNKNOWN	VIC	NFQ-MGB							23.016	22.8832	0.152476						FALSE	0.2	TRUE	3	18	Amp		0.960007	N
51	E3	FALSE	SFN 256	Nav 1.7	UNKNOWN	FAM	NFQ-MGB				1.06809	0.920549	1.23928	26.6825	26.7167	0.0914018	3.7656	3.83354	0.0863344	0.0498452	-0.095033	FALSE	0.2	TRUE	3	22	Amp		0.993041	N
51	E3	FALSE	SFN 256	RPL13A	UNKNOWN	VIC	NFQ-MGB							22.9169	22.8832	0.152476						FALSE	0.2	TRUE	3	17	Amp		0.963674	N
52	E4	FALSE	SFN 205	Nav 1.7	UNKNOWN	FAM	NFQ-MGB				0.155991	0.151267	0.160862	27.2388	27.4027	0.176849	6.59045	6.60903	0.0178578	0.0103102	2.68046	FALSE	0.2	TRUE	3	22	Amp		0.992492	N
52	E4	FALSE	SFN 205	RPL13A	UNKNOWN	VIC	NFQ-MGB							20.6483	20.7936	0.159353						FALSE	0.2	TRUE	3	15	Amp		0.923829	N
53	E5	FALSE	SFN 205	Nav 1.7	UNKNOWN	FAM	NFQ-MGB				0.155991	0.151267	0.160862	27.3791	27.4027	0.176849	6.61059	6.60903	0.0178578	0.0103102	2.68046	FALSE	0.2	TRUE	3	23	Amp		0.992898	N
53	E5	FALSE	SFN 205	RPL13A	UNKNOWN	VIC	NFQ-MGB							20.7685	20.7936	0.159353						FALSE	0.2	TRUE	3	15	Amp		0.931824	N
54	E6	FALSE	SFN 205	Nav 1.7	UNKNOWN	FAM	NFQ-MGB				0.155991	0.151267	0.160862	27.5901	27.4027	0.176849	6.62606	6.60903	0.0178578	0.0103102	2.68046	FALSE	0.2	TRUE	3	23	Amp		0.991216	N
54	E6	FALSE	SFN 205	RPL13A	UNKNOWN	VIC	NFQ-MGB							20.9641	20.7936	0.159353						FALSE	0.2	TRUE	3	15	Amp		0.940537	N
55	E7	FALSE	SFN 234	Nav 1.7	UNKNOWN	FAM	NFQ-MGB				0.45878	0.428555	0.491136	26.5071	26.4982	0.0813569	5.02487	5.05269	0.0395793	0.0228511	1.12413	FALSE	0.2	TRUE	3	21	Amp		0.991153	N
55	E7	FALSE	SFN 234	RPL13A	UNKNOWN	VIC	NFQ-MGB							21.4822	21.4455	0.0589044						FALSE	0.2	TRUE	3	16	Amp		0.948571	N
56	E8	FALSE	SFN 234	Nav 1.7	UNKNOWN	FAM	NFQ-MGB				0.45878	0.428555	0.491136	26.4128	26.4982	0.0813569	5.03521	5.05269	0.0395793	0.0228511	1.12413	FALSE	0.2	TRUE	3	21	Amp		0.993015	N
56	E8	FALSE	SFN 234	RPL13A	UNKNOWN	VIC	NFQ-MGB							21.3776	21.4455	0.0589044						FALSE	0.2	TRUE	3	16	Amp		0.961935	N
57	E9	FALSE	SFN 234	Nav 1.7	UNKNOWN	FAM	NFQ-MGB				0.45878	0.428555	0.491136	26.5748	26.4982	0.0813569	5.09801	5.05269	0.0395793	0.0228511	1.12413	FALSE	0.2	TRUE	3	21	Amp		0.992205	N
57	E9	FALSE	SFN 234	RPL13A	UNKNOWN	VIC	NFQ-MGB							21.4767	21.4455	0.0589044						FALSE	0.2	TRUE	3	16	Amp		0.9514	N
58	E10	FALSE	SFN 216	Nav 1.7	UNKNOWN	FAM	NFQ-MGB				0.776044	0.674864	0.892394	25.3622	25.6983	0.296775	4.31428	4.29436	0.0811317	0.0468414	0.36579	FALSE	0.2	TRUE	3	20	Amp		0.992976	N
58	E10	FALSE	SFN 216	RPL13A	UNKNOWN	VIC	NFQ-MGB							21.0479	21.4039	0.337451						FALSE	0.2	TRUE	3	15	Amp		0.954826	N
59	E11	FALSE	SFN 216	Nav 1.7	UNKNOWN	FAM	NFQ-MGB				0.776044	0.674864	0.892394	25.8085	25.6983	0.296775	4.36368	4.29436	0.0811317	0.0468414	0.36579	FALSE	0.2	TRUE	3	20	Amp		0.996336	N
59	E11	FALSE	SFN 216	RPL13A	UNKNOWN	VIC	NFQ-MGB							21.4448	21.4039	0.337451						FALSE	0.2	TRUE	3	16	Amp		0.943658	N
60	E12	FALSE	SFN 216	Nav 1.7	UNKNOWN	FAM	NFQ-MGB				0.776044	0.674864	0.892394	25.9242	25.6983	0.296775	4.20512	4.29436	0.0811317	0.0468414	0.36579	FALSE	0.2	TRUE	3	21	Amp		0.992505	N
60	E12	FALSE	SFN 216	RPL13A	UNKNOWN	VIC	NFQ-MGB							21.7191	21.4039	0.337451						FALSE	0.2	TRUE	3	16	Amp		0.952931	N
61	F1	FALSE	SFN 174	Nav 1.7	UNKNOWN	FAM	NFQ-MGB				1.60368	1.36607	1.88262	24.3229	24.4742	0.136413	3.29731	3.24718	0.0931346	0.0537713	-0.681386	FALSE	0.2	TRUE	3	19	Amp		0.993637	N
61	F1	FALSE	SFN 174	RPL13A	UNKNOWN	VIC	NFQ-MGB							21.0256	21.227	0.179992						FALSE	0.2	TRUE	3	15	Amp		0.97378	N
62	F2	FALSE	SFN 174	Nav 1.7	UNKNOWN	FAM	NFQ-MGB				1.60368	1.36607	1.88262	24.5878	24.4742	0.136413	3.30452	3.24718	0.0931346	0.0537713	-0.681386	FALSE	0.2	TRUE	3	20	Amp		0.991322	N
62	F2	FALSE	SFN 174	RPL13A	UNKNOWN	VIC	NFQ-MGB							21.2833	21.227	0.179992						FALSE	0.2	TRUE	3	16	Amp		0.96438	N
63	F3	FALSE	SFN 174	Nav 1.7	UNKNOWN	FAM	NFQ-MGB				1.60368	1.36607	1.88262	24.5119	24.4742	0.136413	3.13972	3.24718	0.0931346	0.0537713	-0.681386	FALSE	0.2	TRUE	3	19	Amp		0.994449	N
63	F3	FALSE	SFN 174	RPL13A	UNKNOWN	VIC	NFQ-MGB							21.3722	21.227	0.179992						FALSE	0.2	TRUE	3	16	Amp		0.956106	N
64	F4	FALSE	SFN 135	Nav 1.7	UNKNOWN	FAM	NFQ-MGB				0.210121	0.178379	0.247512	27.3463	27.505	0.179077	6.13684	6.17927	0.0951148	0.0549146	2.25071	FALSE	0.2	TRUE	3	23	Amp		0.992864	N
64	F4	FALSE	SFN 135	RPL13A	UNKNOWN	VIC	NFQ-MGB							21.2095	21.3258	0.226176						FALSE	0.2	TRUE	3	16	Amp		0.958508	N
65	F5	FALSE	SFN 135	Nav 1.7	UNKNOWN	FAM	NFQ-MGB				0.210121	0.178379	0.247512	27.4696	27.505	0.179077	6.28822	6.17927	0.0951148	0.0549146	2.25071	FALSE	0.2	TRUE	3	22	Amp		0.995325	N
65	F5	FALSE	SFN 135	RPL13A	UNKNOWN	VIC	NFQ-MGB							21.1814	21.3258	0.226176						FALSE	0.2	TRUE	3	15	Amp		0.939143	N
66	F6	FALSE	SFN 135	Nav 1.7	UNKNOWN	FAM	NFQ-MGB				0.210121	0.178379	0.247512	27.6992	27.505	0.179077	6.11276	6.17927	0.0951148	0.0549146	2.25071	FALSE	0.2	TRUE	3	22	Amp		0.989919	N
66	F6	FALSE	SFN 135	RPL13A	UNKNOWN	VIC	NFQ-MGB							21.5864	21.3258	0.226176						FALSE	0.2	TRUE	3	16	Amp		0.940501	N
94	H10	FALSE	WBC	TNF	UNKNOWN	FAM	NFQ-MGB							24.8841	24.0942	0.870789						FALSE	0.05	TRUE	3	22	Amp		0.896557	Y
95	H11	FALSE	WBC	TNF	UNKNOWN	FAM	NFQ-MGB							24.2382	24.0942	0.870789						FALSE	0.05	TRUE	3	21	Amp		0.765285	Y
96	H12	FALSE	WBC	TNF	UNKNOWN	FAM	NFQ-MGB							23.1604	24.0942	0.870789						FALSE	0.05	TRUE	3	19	Amp		0.529777	Y
Analysis Type	Multiplex
Endogenous Control	RPL13A
RQ Min/Max Confidence Level	95.0
Reference Sample	1081 FMS

## Sheet: Auswertung Nav 1.7 Patienten
Block Type	96-Well 0.2-mL Block
Calibration Background is expired	No
Calibration Background performed on	02-11-2020
Calibration Pure Dye ABY is expired	No
Calibration Pure Dye ABY performed on	02-11-2020
Calibration Pure Dye FAM is expired	No
Calibration Pure Dye FAM performed on	02-11-2020
Calibration Pure Dye JUN is expired	No
Calibration Pure Dye JUN performed on	02-11-2020
Calibration Pure Dye NED is expired	No
Calibration Pure Dye NED performed on	02-11-2020
Calibration Pure Dye ROX is expired	No
Calibration Pure Dye ROX performed on	02-11-2020
Calibration Pure Dye SYBR is expired	No
Calibration Pure Dye SYBR performed on	02-11-2020
Calibration Pure Dye TAMRA is expired	No
Calibration Pure Dye TAMRA performed on	02-11-2020
Calibration Pure Dye VIC is expired	No
Calibration Pure Dye VIC performed on	02-11-2020
Calibration ROI is expired	No
Calibration ROI performed on	02-11-2020
Calibration Uniformity is expired	No
Calibration Uniformity performed on	02-11-2020
Chemistry	TAQMAN
Date Created	2020-03-17 15:55:58 PM CET
Experiment Barcode
Experiment Comment
Experiment File Name	\\klinik.uni-wuerzburg.de\HomeDir\UserData04\Prtvar_D\data\APdata\Desktop\Lukas\Fabry 2 Proben,cDNA,PCR\qPCR duplex\Fibroblasten\Fabry Patienten Nav 1 7 Fibroblasten 17032020.eds
Experiment Name	Fabry Fibroblasten Patienten Nav 1 7 17032020
Experiment Run End Time	2020-03-17 15:36:26 PM CET
Experiment Type	Comparative Cт (ΔΔCт)
Instrument Name	272322425
Instrument Serial Number	272322425
Instrument Type	QuantStudio™ 3 System
Passive Reference	ROX
Post-read Stage/Step
Pre-read Stage/Step
Quantification Cycle Method	Ct
Signal Smoothing On	true
Stage/ Cycle where Ct Analysis is performed	Stage2, Step2
User Name	Prtvar Danilo
Well	Well Position	Omit	Sample Name	Target Name	Task	Reporter	Quencher	Quantity	Quantity Mean	Quantity SD	RQ	RQ Min	RQ Max	CT	Ct Mean	Ct SD	Delta Ct	Delta Ct Mean	Delta Ct SD	Delta Ct SE	Delta Delta Ct	Automatic Ct Threshold	Ct Threshold	Automatic Baseline	Baseline Start	Baseline End	Amp Status	Comments	Cq Conf	HIGHSD
1	A1	FALSE		Nav 1.7	NTC	FAM	NFQ-MGB							Undetermined								FALSE	0.2	TRUE	3	39	No Amp		0	N
1	A1	FALSE		RPL13A	NTC	VIC	NFQ-MGB							Undetermined								FALSE	0.2	TRUE	3	39	No Amp		0	N
2	A2	FALSE		Nav 1.7	NTC	FAM	NFQ-MGB							Undetermined								FALSE	0.2	TRUE	3	39	No Amp		0	N
2	A2	FALSE		RPL13A	NTC	VIC	NFQ-MGB							Undetermined								FALSE	0.2	TRUE	3	39	No Amp		0	N
3	A3	FALSE		Nav 1.7	NTC	FAM	NFQ-MGB							Undetermined								FALSE	0.2	TRUE	3	39	No Amp		0	N
3	A3	FALSE		RPL13A	NTC	VIC	NFQ-MGB							Undetermined								FALSE	0.2	TRUE	3	39	No Amp		0	N
4	A4	FALSE	Cali 1081 FMS	Nav 1.7	UNKNOWN	FAM	NFQ-MGB				1	0.839709	1.19089	25.2681	25.288	0.0866509	3.97724	4.0327	0.10146	0.0585777	0	FALSE	0.2	TRUE	3	20	Amp		0.989316	N
4	A4	FALSE	Cali 1081 FMS	RPL13A	UNKNOWN	VIC	NFQ-MGB							21.2908	21.2553	0.176991						FALSE	0.2	TRUE	3	16	Amp		0.891346	N
5	A5	FALSE	Cali 1081 FMS	Nav 1.7	UNKNOWN	FAM	NFQ-MGB				1	0.839709	1.19089	25.213	25.288	0.0866509	4.1498	4.0327	0.10146	0.0585777	0	FALSE	0.2	TRUE	3	20	Amp		0.992237	N
5	A5	FALSE	Cali 1081 FMS	RPL13A	UNKNOWN	VIC	NFQ-MGB							21.0632	21.2553	0.176991						FALSE	0.2	TRUE	3	16	Amp		0.880214	N
6	A6	FALSE	Cali 1081 FMS	Nav 1.7	UNKNOWN	FAM	NFQ-MGB				1	0.839709	1.19089	25.3828	25.288	0.0866509	3.97106	4.0327	0.10146	0.0585777	0	FALSE	0.2	TRUE	3	19	Amp		0.993601	N
6	A6	FALSE	Cali 1081 FMS	RPL13A	UNKNOWN	VIC	NFQ-MGB							21.4118	21.2553	0.176991						FALSE	0.2	TRUE	3	16	Amp		0.887997	N
7	A7	FALSE	1160 US	Nav 1.7	UNKNOWN	FAM	NFQ-MGB				0.963662	0.848424	1.09455	25.2453	25.1882	0.111355	4.16013	4.0861	0.0739661	0.0427044	0.0534013	FALSE	0.2	TRUE	3	20	Amp		0.989917	N
7	A7	FALSE	1160 US	RPL13A	UNKNOWN	VIC	NFQ-MGB							21.0852	21.1021	0.0645651						FALSE	0.2	TRUE	3	16	Amp		0.916491	N
8	A8	FALSE	1160 US	Nav 1.7	UNKNOWN	FAM	NFQ-MGB				0.963662	0.848424	1.09455	25.2594	25.1882	0.111355	4.08597	4.0861	0.0739661	0.0427044	0.0534013	FALSE	0.2	TRUE	3	20	Amp		0.991678	N
8	A8	FALSE	1160 US	RPL13A	UNKNOWN	VIC	NFQ-MGB							21.1735	21.1021	0.0645651						FALSE	0.2	TRUE	3	16	Amp		0.910247	N
9	A9	FALSE	1160 US	Nav 1.7	UNKNOWN	FAM	NFQ-MGB				0.963662	0.848424	1.09455	25.0599	25.1882	0.111355	4.0122	4.0861	0.0739661	0.0427044	0.0534013	FALSE	0.2	TRUE	3	19	Amp		0.992247	N
9	A9	FALSE	1160 US	RPL13A	UNKNOWN	VIC	NFQ-MGB							21.0477	21.1021	0.0645651						FALSE	0.2	TRUE	3	16	Amp		0.918745	N
10	A10	FALSE	1173 US	Nav 1.7	UNKNOWN	FAM	NFQ-MGB				0.0567334	0.0481794	0.0668061	29.1582	29.0991	0.100438	8.28058	8.17235	0.0949145	0.0547989	4.13966	FALSE	0.2	TRUE	3	24	Amp		0.9941	N
10	A10	FALSE	1173 US	RPL13A	UNKNOWN	VIC	NFQ-MGB							20.8776	20.9267	0.0831637						FALSE	0.2	TRUE	3	16	Amp		0.888743	N
11	A11	FALSE	1173 US	Nav 1.7	UNKNOWN	FAM	NFQ-MGB				0.0567334	0.0481794	0.0668061	29.156	29.0991	0.100438	8.13321	8.17235	0.0949145	0.0547989	4.13966	FALSE	0.2	TRUE	3	24	Amp		0.990623	N
11	A11	FALSE	1173 US	RPL13A	UNKNOWN	VIC	NFQ-MGB							21.0228	20.9267	0.0831637						FALSE	0.2	TRUE	3	15	Amp		0.89026	N
12	A12	FALSE	1173 US	Nav 1.7	UNKNOWN	FAM	NFQ-MGB				0.0567334	0.0481794	0.0668061	28.9831	29.0991	0.100438	8.10327	8.17235	0.0949145	0.0547989	4.13966	FALSE	0.2	TRUE	3	24	Amp		0.994298	N
12	A12	FALSE	1173 US	RPL13A	UNKNOWN	VIC	NFQ-MGB							20.8799	20.9267	0.0831637						FALSE	0.2	TRUE	3	16	Amp		0.891659	N
13	B1	FALSE	1176 US	Nav 1.7	UNKNOWN	FAM	NFQ-MGB				0.268463	0.20939	0.344203	28.2011	28.1597	0.124178	6.05287	5.9299	0.14433	0.0833287	1.8972	FALSE	0.2	TRUE	3	23	Amp		0.980278	N
13	B1	FALSE	1176 US	RPL13A	UNKNOWN	VIC	NFQ-MGB							22.1482	22.2298	0.0738691						FALSE	0.2	TRUE	3	17	Amp		0.931883	N
14	B2	FALSE	1176 US	Nav 1.7	UNKNOWN	FAM	NFQ-MGB				0.268463	0.20939	0.344203	28.0202	28.1597	0.124178	5.771	5.9299	0.14433	0.0833287	1.8972	FALSE	0.2	TRUE	3	23	Amp		0.988749	N
14	B2	FALSE	1176 US	RPL13A	UNKNOWN	VIC	NFQ-MGB							22.2492	22.2298	0.0738691						FALSE	0.2	TRUE	3	17	Amp		0.931073	N
15	B3	FALSE	1176 US	Nav 1.7	UNKNOWN	FAM	NFQ-MGB				0.268463	0.20939	0.344203	28.258	28.1597	0.124178	5.96583	5.9299	0.14433	0.0833287	1.8972	FALSE	0.2	TRUE	3	23	Amp		0.991369	N
15	B3	FALSE	1176 US	RPL13A	UNKNOWN	VIC	NFQ-MGB							22.2921	22.2298	0.0738691						FALSE	0.2	TRUE	3	17	Amp		0.923364	N
16	B4	FALSE	1179 US	Nav 1.7	UNKNOWN	FAM	NFQ-MGB				0.317808	0.19027	0.530833	27.3193	27.3832	0.0903669	5.74472	5.68647	0.0823745	0.0582476	1.65377	FALSE	0.2	TRUE	3	22	Amp		0.992291	N
16	B4	FALSE	1179 US	RPL13A	UNKNOWN	VIC	NFQ-MGB							21.5746	21.6967	0.172741						FALSE	0.2	TRUE	3	16	Amp		0.885297	N
17	B5	FALSE	1179 US	Nav 1.7	UNKNOWN	FAM	NFQ-MGB				0.317808	0.19027	0.530833	27.4471	27.3832	0.0903669	5.62822	5.68647	0.0823745	0.0582476	1.65377	FALSE	0.2	TRUE	3	21	Amp		0.994548	N
17	B5	FALSE	1179 US	RPL13A	UNKNOWN	VIC	NFQ-MGB							21.8189	21.6967	0.172741						FALSE	0.2	TRUE	3	16	Amp		0.916328	N
19	B7	FALSE	1180 US	Nav 1.7	UNKNOWN	FAM	NFQ-MGB				1.7054	1.57648	1.84487	24.576	24.6072	0.0739123	3.30321	3.26258	0.0456532	0.0263579	-0.770114	FALSE	0.2	TRUE	3	20	Amp		0.996003	N
19	B7	FALSE	1180 US	RPL13A	UNKNOWN	VIC	NFQ-MGB							21.2728	21.3446	0.115986						FALSE	0.2	TRUE	3	16	Amp		0.915553	N
20	B8	FALSE	1180 US	Nav 1.7	UNKNOWN	FAM	NFQ-MGB				1.7054	1.57648	1.84487	24.5541	24.6072	0.0739123	3.27136	3.26258	0.0456532	0.0263579	-0.770114	FALSE	0.2	TRUE	3	20	Amp		0.994037	N
20	B8	FALSE	1180 US	RPL13A	UNKNOWN	VIC	NFQ-MGB							21.2827	21.3446	0.115986						FALSE	0.2	TRUE	3	16	Amp		0.912399	N
21	B9	FALSE	1180 US	Nav 1.7	UNKNOWN	FAM	NFQ-MGB				1.7054	1.57648	1.84487	24.6916	24.6072	0.0739123	3.21318	3.26258	0.0456532	0.0263579	-0.770114	FALSE	0.2	TRUE	3	19	Amp		0.993244	N
21	B9	FALSE	1180 US	RPL13A	UNKNOWN	VIC	NFQ-MGB							21.4784	21.3446	0.115986						FALSE	0.2	TRUE	3	16	Amp		0.941481	N
22	B10	FALSE	1183 US	Nav 1.7	UNKNOWN	FAM	NFQ-MGB				0.136988	0.0852613	0.220095	27.8682	28.0459	0.156832	6.69967	6.90058	0.27538	0.158991	2.86788	FALSE	0.2	TRUE	3	23	Amp		0.994909	N
22	B10	FALSE	1183 US	RPL13A	UNKNOWN	VIC	NFQ-MGB							21.1685	21.1453	0.184442						FALSE	0.2	TRUE	3	16	Amp		0.908109	N
23	B11	FALSE	1183 US	Nav 1.7	UNKNOWN	FAM	NFQ-MGB				0.136988	0.0852613	0.220095	28.1649	28.0459	0.156832	7.21448	6.90058	0.27538	0.158991	2.86788	FALSE	0.2	TRUE	3	23	Amp		0.992081	N
23	B11	FALSE	1183 US	RPL13A	UNKNOWN	VIC	NFQ-MGB							20.9504	21.1453	0.184442						FALSE	0.2	TRUE	3	16	Amp		0.916652	N
24	B12	FALSE	1183 US	Nav 1.7	UNKNOWN	FAM	NFQ-MGB				0.136988	0.0852613	0.220095	28.1047	28.0459	0.156832	6.78759	6.90058	0.27538	0.158991	2.86788	FALSE	0.2	TRUE	3	23	Amp		0.990918	N
24	B12	FALSE	1183 US	RPL13A	UNKNOWN	VIC	NFQ-MGB							21.3171	21.1453	0.184442						FALSE	0.2	TRUE	3	16	Amp		0.906423	N
25	C1	FALSE	1184 US	Nav 1.7	UNKNOWN	FAM	NFQ-MGB				0.205642	0.158118	0.267451	27.5527	27.6706	0.120828	6.31855	6.31449	0.152623	0.0881168	2.28179	FALSE	0.2	TRUE	3	22	Amp		0.991317	N
25	C1	FALSE	1184 US	RPL13A	UNKNOWN	VIC	NFQ-MGB							21.2342	21.3561	0.137354						FALSE	0.2	TRUE	3	16	Amp		0.923079	N
26	C2	FALSE	1184 US	Nav 1.7	UNKNOWN	FAM	NFQ-MGB				0.205642	0.158118	0.267451	27.7942	27.6706	0.120828	6.46503	6.31449	0.152623	0.0881168	2.28179	FALSE	0.2	TRUE	3	22	Amp		0.9939	N
26	C2	FALSE	1184 US	RPL13A	UNKNOWN	VIC	NFQ-MGB							21.3291	21.3561	0.137354						FALSE	0.2	TRUE	3	16	Amp		0.928243	N
27	C3	FALSE	1184 US	Nav 1.7	UNKNOWN	FAM	NFQ-MGB				0.205642	0.158118	0.267451	27.6648	27.6706	0.120828	6.15987	6.31449	0.152623	0.0881168	2.28179	FALSE	0.2	TRUE	3	23	Amp		0.993113	N
27	C3	FALSE	1184 US	RPL13A	UNKNOWN	VIC	NFQ-MGB							21.5049	21.3561	0.137354						FALSE	0.2	TRUE	3	16	Amp		0.920341	N
28	C4	FALSE	1185 US	Nav 1.7	UNKNOWN	FAM	NFQ-MGB				0.0166324	0.0117689	0.0235058	30.9334	31.1126	0.155814	9.72438	9.94256	0.200883	0.11598	5.90986	FALSE	0.2	TRUE	3	26	Amp		0.984916	N
28	C4	FALSE	1185 US	RPL13A	UNKNOWN	VIC	NFQ-MGB							21.209	21.17	0.0889729						FALSE	0.2	TRUE	3	16	Amp		0.899986	N
29	C5	FALSE	1185 US	Nav 1.7	UNKNOWN	FAM	NFQ-MGB				0.0166324	0.0117689	0.0235058	31.188	31.1126	0.155814	10.1199	9.94256	0.200883	0.11598	5.90986	FALSE	0.2	TRUE	3	26	Amp		0.988804	N
29	C5	FALSE	1185 US	RPL13A	UNKNOWN	VIC	NFQ-MGB							21.0682	21.17	0.0889729						FALSE	0.2	TRUE	3	16	Amp		0.894609	N
30	C6	FALSE	1185 US	Nav 1.7	UNKNOWN	FAM	NFQ-MGB				0.0166324	0.0117689	0.0235058	31.2162	31.1126	0.155814	9.98343	9.94256	0.200883	0.11598	5.90986	FALSE	0.2	TRUE	3	26	Amp		0.988503	N
30	C6	FALSE	1185 US	RPL13A	UNKNOWN	VIC	NFQ-MGB							21.2328	21.17	0.0889729						FALSE	0.2	TRUE	3	16	Amp		0.908393	N
31	C7	FALSE	1188 US	Nav 1.7	UNKNOWN	FAM	NFQ-MGB				0.05473	0.043286	0.0691996	30.1119	30.0131	0.112322	8.31976	8.22422	0.136237	0.0786565	4.19152	FALSE	0.2	TRUE	3	25	Amp		0.993028	N
31	C7	FALSE	1188 US	RPL13A	UNKNOWN	VIC	NFQ-MGB							21.7922	21.7888	0.035676						FALSE	0.2	TRUE	3	16	Amp		0.978511	N
32	C8	FALSE	1188 US	Nav 1.7	UNKNOWN	FAM	NFQ-MGB				0.05473	0.043286	0.0691996	29.8909	30.0131	0.112322	8.06822	8.22422	0.136237	0.0786565	4.19152	FALSE	0.2	TRUE	3	25	Amp		0.996058	N
32	C8	FALSE	1188 US	RPL13A	UNKNOWN	VIC	NFQ-MGB							21.8227	21.7888	0.035676						FALSE	0.2	TRUE	3	16	Amp		0.971194	N
33	C9	FALSE	1188 US	Nav 1.7	UNKNOWN	FAM	NFQ-MGB				0.05473	0.043286	0.0691996	30.0363	30.0131	0.112322	8.28469	8.22422	0.136237	0.0786565	4.19152	FALSE	0.2	TRUE	3	25	Amp		0.996227	N
33	C9	FALSE	1188 US	RPL13A	UNKNOWN	VIC	NFQ-MGB							21.7516	21.7888	0.035676						FALSE	0.2	TRUE	3	16	Amp		0.97029	N
34	C10	FALSE	1190 US	Nav 1.7	UNKNOWN	FAM	NFQ-MGB				0.00516304	0.00282414	0.00943898	33.6661	33.2053	0.431267	12.0228	11.6303	0.350387	0.202296	7.59756	FALSE	0.2	TRUE	3	28	Amp		0.97399	N
34	C10	FALSE	1190 US	RPL13A	UNKNOWN	VIC	NFQ-MGB							21.6432	21.575	0.0984164						FALSE	0.2	TRUE	3	16	Amp		0.972109	N
35	C11	FALSE	1190 US	Nav 1.7	UNKNOWN	FAM	NFQ-MGB				0.00516304	0.00282414	0.00943898	32.8113	33.2053	0.431267	11.3491	11.6303	0.350387	0.202296	7.59756	FALSE	0.2	TRUE	3	27	Amp		0.981296	N
35	C11	FALSE	1190 US	RPL13A	UNKNOWN	VIC	NFQ-MGB							21.4622	21.575	0.0984164						FALSE	0.2	TRUE	3	16	Amp		0.970167	N
36	C12	FALSE	1190 US	Nav 1.7	UNKNOWN	FAM	NFQ-MGB				0.00516304	0.00282414	0.00943898	33.1384	33.2053	0.431267	11.5188	11.6303	0.350387	0.202296	7.59756	FALSE	0.2	TRUE	3	27	Amp		0.978618	N
36	C12	FALSE	1190 US	RPL13A	UNKNOWN	VIC	NFQ-MGB							21.6196	21.575	0.0984164						FALSE	0.2	TRUE	3	16	Amp		0.972529	N
37	D1	FALSE	1199 US	Nav 1.7	UNKNOWN	FAM	NFQ-MGB				0.186154	0.177799	0.194903	28.3113	28.4456	0.131321	6.47871	6.45812	0.0266713	0.0153987	2.42543	FALSE	0.2	TRUE	3	23	Amp		0.992045	N
37	D1	FALSE	1199 US	RPL13A	UNKNOWN	VIC	NFQ-MGB							21.8326	21.9875	0.156601						FALSE	0.2	TRUE	3	16	Amp		0.970847	N
38	D2	FALSE	1199 US	Nav 1.7	UNKNOWN	FAM	NFQ-MGB				0.186154	0.177799	0.194903	28.4517	28.4456	0.131321	6.46767	6.45812	0.0266713	0.0153987	2.42543	FALSE	0.2	TRUE	3	23	Amp		0.991021	N
38	D2	FALSE	1199 US	RPL13A	UNKNOWN	VIC	NFQ-MGB							21.984	21.9875	0.156601						FALSE	0.2	TRUE	3	17	Amp		0.975309	N
39	D3	FALSE	1199 US	Nav 1.7	UNKNOWN	FAM	NFQ-MGB				0.186154	0.177799	0.194903	28.5738	28.4456	0.131321	6.42799	6.45812	0.0266713	0.0153987	2.42543	FALSE	0.2	TRUE	3	23	Amp		0.994036	N
39	D3	FALSE	1199 US	RPL13A	UNKNOWN	VIC	NFQ-MGB							22.1458	21.9875	0.156601						FALSE	0.2	TRUE	3	17	Amp		0.975204	N
40	D4	FALSE	1205 US	Nav 1.7	UNKNOWN	FAM	NFQ-MGB				0.0101393	0.00816804	0.0125864	32.3697	32.1223	0.214381	10.801	10.6566	0.125557	0.0724904	6.62389	FALSE	0.2	TRUE	3	27	Amp		0.981855	N
40	D4	FALSE	1205 US	RPL13A	UNKNOWN	VIC	NFQ-MGB							21.5688	21.4657	0.0907525						FALSE	0.2	TRUE	3	16	Amp		0.983152	N
41	D5	FALSE	1205 US	Nav 1.7	UNKNOWN	FAM	NFQ-MGB				0.0101393	0.00816804	0.0125864	31.9939	32.1223	0.214381	10.5959	10.6566	0.125557	0.0724904	6.62389	FALSE	0.2	TRUE	3	27	Amp		0.982398	N
41	D5	FALSE	1205 US	RPL13A	UNKNOWN	VIC	NFQ-MGB							21.398	21.4657	0.0907525						FALSE	0.2	TRUE	3	16	Amp		0.988692	N
42	D6	FALSE	1205 US	Nav 1.7	UNKNOWN	FAM	NFQ-MGB				0.0101393	0.00816804	0.0125864	32.0031	32.1223	0.214381	10.5729	10.6566	0.125557	0.0724904	6.62389	FALSE	0.2	TRUE	3	27	Amp		0.980882	N
42	D6	FALSE	1205 US	RPL13A	UNKNOWN	VIC	NFQ-MGB							21.4303	21.4657	0.0907525						FALSE	0.2	TRUE	3	16	Amp		0.990247	N
43	D7	FALSE	1213 US	Nav 1.7	UNKNOWN	FAM	NFQ-MGB				0.0136959	0.0114816	0.0163373	32.0401	32.0855	0.0393939	10.339	10.2228	0.102421	0.0591326	6.19011	FALSE	0.2	TRUE	3	27	Amp		0.985661	N
43	D7	FALSE	1213 US	RPL13A	UNKNOWN	VIC	NFQ-MGB							21.7011	21.8627	0.140916						FALSE	0.2	TRUE	3	16	Amp		0.989561	N
44	D8	FALSE	1213 US	Nav 1.7	UNKNOWN	FAM	NFQ-MGB				0.0136959	0.0114816	0.0163373	32.1057	32.0855	0.0393939	10.1456	10.2228	0.102421	0.0591326	6.19011	FALSE	0.2	TRUE	3	27	Amp		0.989869	N
44	D8	FALSE	1213 US	RPL13A	UNKNOWN	VIC	NFQ-MGB							21.9601	21.8627	0.140916						FALSE	0.2	TRUE	3	16	Amp		0.982524	N
45	D9	FALSE	1213 US	Nav 1.7	UNKNOWN	FAM	NFQ-MGB				0.0136959	0.0114816	0.0163373	32.1107	32.0855	0.0393939	10.1839	10.2228	0.102421	0.0591326	6.19011	FALSE	0.2	TRUE	3	27	Amp		0.988033	N
45	D9	FALSE	1213 US	RPL13A	UNKNOWN	VIC	NFQ-MGB							21.9268	21.8627	0.140916						FALSE	0.2	TRUE	3	16	Amp		0.978272	N
46	D10	FALSE	1160 RÜ	Nav 1.7	UNKNOWN	FAM	NFQ-MGB				0.0743119	0.0600754	0.0919221	30.0425	29.9148	0.119404	7.74967	7.78296	0.123511	0.0713091	3.75026	FALSE	0.2	TRUE	3	25	Amp		0.992378	N
46	D10	FALSE	1160 RÜ	RPL13A	UNKNOWN	VIC	NFQ-MGB							22.2929	22.1318	0.158474						FALSE	0.2	TRUE	3	17	Amp		0.975432	N
47	D11	FALSE	1160 RÜ	Nav 1.7	UNKNOWN	FAM	NFQ-MGB				0.0743119	0.0600754	0.0919221	29.8958	29.9148	0.119404	7.9197	7.78296	0.123511	0.0713091	3.75026	FALSE	0.2	TRUE	3	25	Amp		0.989678	N
47	D11	FALSE	1160 RÜ	RPL13A	UNKNOWN	VIC	NFQ-MGB							21.9761	22.1318	0.158474						FALSE	0.2	TRUE	3	16	Amp		0.97761	N
48	D12	FALSE	1160 RÜ	Nav 1.7	UNKNOWN	FAM	NFQ-MGB				0.0743119	0.0600754	0.0919221	29.806	29.9148	0.119404	7.6795	7.78296	0.123511	0.0713091	3.75026	FALSE	0.2	TRUE	3	25	Amp		0.993744	N
48	D12	FALSE	1160 RÜ	RPL13A	UNKNOWN	VIC	NFQ-MGB							22.1265	22.1318	0.158474						FALSE	0.2	TRUE	3	16	Amp		0.970557	N
49	E1	FALSE	1173 Rü	Nav 1.7	UNKNOWN	FAM	NFQ-MGB				0.112176	0.0926374	0.135836	28.5792	28.6534	0.0824663	7.31429	7.18886	0.111146	0.0641701	3.15616	FALSE	0.2	TRUE	3	24	Amp		0.995408	N
49	E1	FALSE	1173 Rü	RPL13A	UNKNOWN	VIC	NFQ-MGB							21.2649	21.4646	0.175182						FALSE	0.2	TRUE	3	16	Amp		0.966596	N
50	E2	FALSE	1173 Rü	Nav 1.7	UNKNOWN	FAM	NFQ-MGB				0.112176	0.0926374	0.135836	28.6389	28.6534	0.0824663	7.10264	7.18886	0.111146	0.0641701	3.15616	FALSE	0.2	TRUE	3	24	Amp		0.996257	N
50	E2	FALSE	1173 Rü	RPL13A	UNKNOWN	VIC	NFQ-MGB							21.5362	21.4646	0.175182						FALSE	0.2	TRUE	3	16	Amp		0.970553	N
51	E3	FALSE	1173 Rü	Nav 1.7	UNKNOWN	FAM	NFQ-MGB				0.112176	0.0926374	0.135836	28.7422	28.6534	0.0824663	7.14964	7.18886	0.111146	0.0641701	3.15616	FALSE	0.2	TRUE	3	24	Amp		0.995766	N
51	E3	FALSE	1173 Rü	RPL13A	UNKNOWN	VIC	NFQ-MGB							21.5926	21.4646	0.175182						FALSE	0.2	TRUE	3	15	Amp		0.979289	N
52	E4	FALSE	1174 US	Nav 1.7	UNKNOWN	FAM	NFQ-MGB				10.3192	9.91937	10.7351	22.8067	22.9569	0.134201	0.654558	0.66544	0.0229487	0.0132494	-3.36726	FALSE	0.2	TRUE	3	17	Amp		0.922559	N
52	E4	FALSE	1174 US	RPL13A	UNKNOWN	VIC	NFQ-MGB							22.1521	22.2915	0.132111						FALSE	0.2	TRUE	3	17	Amp		0.991295	N
53	E5	FALSE	1174 US	Nav 1.7	UNKNOWN	FAM	NFQ-MGB				10.3192	9.91937	10.7351	22.9994	22.9569	0.134201	0.691805	0.66544	0.0229487	0.0132494	-3.36726	FALSE	0.2	TRUE	3	17	Amp		0.9429	N
53	E5	FALSE	1174 US	RPL13A	UNKNOWN	VIC	NFQ-MGB							22.3076	22.2915	0.132111						FALSE	0.2	TRUE	3	17	Amp		0.987945	N
54	E6	FALSE	1174 US	Nav 1.7	UNKNOWN	FAM	NFQ-MGB				10.3192	9.91937	10.7351	23.0648	22.9569	0.134201	0.649956	0.66544	0.0229487	0.0132494	-3.36726	FALSE	0.2	TRUE	3	18	Amp		0.952647	N
54	E6	FALSE	1174 US	RPL13A	UNKNOWN	VIC	NFQ-MGB							22.4149	22.2915	0.132111						FALSE	0.2	TRUE	3	17	Amp		0.989274	N
55	E7	FALSE	1184 RÜ	Nav 1.7	UNKNOWN	FAM	NFQ-MGB				0.0310328	0.0292202	0.0329579	30.1568	30.1371	0.114785	9.0581	9.04276	0.0349529	0.0201801	5.01006	FALSE	0.2	TRUE	3	25	Amp		0.993568	N
55	E7	FALSE	1184 RÜ	RPL13A	UNKNOWN	VIC	NFQ-MGB							21.0987	21.0943	0.0812654						FALSE	0.2	TRUE	3	15	Amp		0.830033	N
56	E8	FALSE	1184 RÜ	Nav 1.7	UNKNOWN	FAM	NFQ-MGB				0.0310328	0.0292202	0.0329579	30.0137	30.1371	0.114785	9.00276	9.04276	0.0349529	0.0201801	5.01006	FALSE	0.2	TRUE	3	25	Amp		0.992286	N
56	E8	FALSE	1184 RÜ	RPL13A	UNKNOWN	VIC	NFQ-MGB							21.0109	21.0943	0.0812654						FALSE	0.2	TRUE	3	15	Amp		0.833685	N
57	E9	FALSE	1184 RÜ	Nav 1.7	UNKNOWN	FAM	NFQ-MGB				0.0310328	0.0292202	0.0329579	30.2407	30.1371	0.114785	9.06742	9.04276	0.0349529	0.0201801	5.01006	FALSE	0.2	TRUE	3	25	Amp		0.990115	N
57	E9	FALSE	1184 RÜ	RPL13A	UNKNOWN	VIC	NFQ-MGB							21.1733	21.0943	0.0812654						FALSE	0.2	TRUE	3	15	Amp		0.82764	N
58	E10	FALSE	1185 Rü	Nav 1.7	UNKNOWN	FAM	NFQ-MGB				0.00449036	0.00229385	0.00879016	32.4069	32.6676	0.372733	11.9532	11.8316	0.390098	0.225223	7.79895	FALSE	0.2	TRUE	3	26	Amp		0.981162	N
58	E10	FALSE	1185 Rü	RPL13A	UNKNOWN	VIC	NFQ-MGB							20.4537	20.8359	0.340361						FALSE	0.2	TRUE	3	14	Amp		0.836335	N
59	E11	FALSE	1185 Rü	Nav 1.7	UNKNOWN	FAM	NFQ-MGB				0.00449036	0.00229385	0.00879016	33.0945	32.6676	0.372733	12.1465	11.8316	0.390098	0.225223	7.79895	FALSE	0.2	TRUE	3	28	Amp		0.978124	N
59	E11	FALSE	1185 Rü	RPL13A	UNKNOWN	VIC	NFQ-MGB							20.948	20.8359	0.340361						FALSE	0.2	TRUE	3	14	Amp		0.853036	N
60	E12	FALSE	1185 Rü	Nav 1.7	UNKNOWN	FAM	NFQ-MGB				0.00449036	0.00229385	0.00879016	32.5013	32.6676	0.372733	11.3952	11.8316	0.390098	0.225223	7.79895	FALSE	0.2	TRUE	3	27	Amp		0.985222	N
60	E12	FALSE	1185 Rü	RPL13A	UNKNOWN	VIC	NFQ-MGB							21.1061	20.8359	0.340361						FALSE	0.2	TRUE	3	16	Amp		0.833941	N
61	F1	FALSE	1188 RÜ	Nav 1.7	UNKNOWN	FAM	NFQ-MGB				0.0237713	0.0225656	0.0250414	29.8042	29.9574	0.143592	9.41431	9.42733	0.0302298	0.0174532	5.39464	FALSE	0.2	TRUE	3	25	Amp		0.991589	N
61	F1	FALSE	1188 RÜ	RPL13A	UNKNOWN	VIC	NFQ-MGB							20.3899	20.5301	0.147046						FALSE	0.2	TRUE	3	15	Amp		0.819441	N
62	F2	FALSE	1188 RÜ	Nav 1.7	UNKNOWN	FAM	NFQ-MGB				0.0237713	0.0225656	0.0250414	29.979	29.9574	0.143592	9.46189	9.42733	0.0302298	0.0174532	5.39464	FALSE	0.2	TRUE	3	24	Amp		0.98425	N
62	F2	FALSE	1188 RÜ	RPL13A	UNKNOWN	VIC	NFQ-MGB							20.5171	20.5301	0.147046						FALSE	0.2	TRUE	3	15	Amp		0.834552	N
63	F3	FALSE	1188 RÜ	Nav 1.7	UNKNOWN	FAM	NFQ-MGB				0.0237713	0.0225656	0.0250414	30.0889	29.9574	0.143592	9.4058	9.42733	0.0302298	0.0174532	5.39464	FALSE	0.2	TRUE	3	25	Amp		0.988619	N
63	F3	FALSE	1188 RÜ	RPL13A	UNKNOWN	VIC	NFQ-MGB							20.6831	20.5301	0.147046						FALSE	0.2	TRUE	3	15	Amp		0.828698	N
64	F4	FALSE	1190 Rü	Nav 1.7	UNKNOWN	FAM	NFQ-MGB				0.00525696	0.00234819	0.0117689	31.5373	32.2784	0.747865	11.0911	11.6043	0.468042	0.270224	7.57156	FALSE	0.2	TRUE	3	27	Amp		0.986914	Y
64	F4	FALSE	1190 Rü	RPL13A	UNKNOWN	VIC	NFQ-MGB							20.4461	20.6741	0.308406						FALSE	0.2	TRUE	3	14	Amp		0.835345	N
65	F5	FALSE	1190 Rü	Nav 1.7	UNKNOWN	FAM	NFQ-MGB				0.00525696	0.00234819	0.0117689	32.265	32.2784	0.747865	11.7138	11.6043	0.468042	0.270224	7.57156	FALSE	0.2	TRUE	3	27	Amp		0.981431	Y
65	F5	FALSE	1190 Rü	RPL13A	UNKNOWN	VIC	NFQ-MGB							20.5512	20.6741	0.308406						FALSE	0.2	TRUE	3	15	Amp		0.846951	N
66	F6	FALSE	1190 Rü	Nav 1.7	UNKNOWN	FAM	NFQ-MGB				0.00525696	0.00234819	0.0117689	33.0328	32.2784	0.747865	12.0078	11.6043	0.468042	0.270224	7.57156	FALSE	0.2	TRUE	3	28	Amp		0.977265	Y
66	F6	FALSE	1190 Rü	RPL13A	UNKNOWN	VIC	NFQ-MGB							21.025	20.6741	0.308406						FALSE	0.2	TRUE	3	15	Amp		0.840334	N
67	F7	FALSE	1199 Rü	Nav 1.7	UNKNOWN	FAM	NFQ-MGB				0.0903449	0.0744824	0.109586	28.3762	28.4759	0.142362	7.5069	7.50111	0.112129	0.0647376	3.46841	FALSE	0.2	TRUE	3	23	Amp		0.995116	N
67	F7	FALSE	1199 Rü	RPL13A	UNKNOWN	VIC	NFQ-MGB							20.8693	20.9748	0.0913425						FALSE	0.2	TRUE	3	15	Amp		0.839605	N
68	F8	FALSE	1199 Rü	Nav 1.7	UNKNOWN	FAM	NFQ-MGB				0.0903449	0.0744824	0.109586	28.639	28.4759	0.142362	7.61023	7.50111	0.112129	0.0647376	3.46841	FALSE	0.2	TRUE	3	23	Amp		0.99437	N
68	F8	FALSE	1199 Rü	RPL13A	UNKNOWN	VIC	NFQ-MGB							21.0287	20.9748	0.0913425						FALSE	0.2	TRUE	3	15	Amp		0.841569	N
69	F9	FALSE	1199 Rü	Nav 1.7	UNKNOWN	FAM	NFQ-MGB				0.0903449	0.0744824	0.109586	28.4125	28.4759	0.142362	7.3862	7.50111	0.112129	0.0647376	3.46841	FALSE	0.2	TRUE	3	24	Amp		0.994723	N
69	F9	FALSE	1199 Rü	RPL13A	UNKNOWN	VIC	NFQ-MGB							21.0263	20.9748	0.0913425						FALSE	0.2	TRUE	3	15	Amp		0.822231	N
70	F10	FALSE	1205 Rü	Nav 1.7	UNKNOWN	FAM	NFQ-MGB				0.0546491	0.0394646	0.0756759	28.7923	28.8214	0.0343274	8.43405	8.22636	0.189054	0.109151	4.19366	FALSE	0.2	TRUE	3	24	Amp		0.994674	N
70	F10	FALSE	1205 Rü	RPL13A	UNKNOWN	VIC	NFQ-MGB							20.3582	20.595	0.207978						FALSE	0.2	TRUE	3	15	Amp		0.835563	N
71	F11	FALSE	1205 Rü	Nav 1.7	UNKNOWN	FAM	NFQ-MGB				0.0546491	0.0394646	0.0756759	28.8592	28.8214	0.0343274	8.18072	8.22636	0.189054	0.109151	4.19366	FALSE	0.2	TRUE	3	24	Amp		0.996007	N
71	F11	FALSE	1205 Rü	RPL13A	UNKNOWN	VIC	NFQ-MGB							20.6785	20.595	0.207978						FALSE	0.2	TRUE	3	15	Amp		0.835566	N
72	F12	FALSE	1205 Rü	Nav 1.7	UNKNOWN	FAM	NFQ-MGB				0.0546491	0.0394646	0.0756759	28.8125	28.8214	0.0343274	8.0643	8.22636	0.189054	0.109151	4.19366	FALSE	0.2	TRUE	3	23	Amp		0.99058	N
72	F12	FALSE	1205 Rü	RPL13A	UNKNOWN	VIC	NFQ-MGB							20.7482	20.595	0.207978						FALSE	0.2	TRUE	3	15	Amp		0.830911	N
73	G1	FALSE	1213 Rü	Nav 1.7	UNKNOWN	FAM	NFQ-MGB				0.0704734	0.0594536	0.0835358	28.6417	28.7578	0.14414	7.96358	7.85947	0.0987525	0.0570148	3.82678	FALSE	0.2	TRUE	3	24	Amp		0.995317	N
73	G1	FALSE	1213 Rü	RPL13A	UNKNOWN	VIC	NFQ-MGB							20.6781	20.8984	0.238714						FALSE	0.2	TRUE	3	14	Amp		0.829719	N
74	G2	FALSE	1213 Rü	Nav 1.7	UNKNOWN	FAM	NFQ-MGB				0.0704734	0.0594536	0.0835358	28.7127	28.7578	0.14414	7.8477	7.85947	0.0987525	0.0570148	3.82678	FALSE	0.2	TRUE	3	24	Amp		0.993537	N
74	G2	FALSE	1213 Rü	RPL13A	UNKNOWN	VIC	NFQ-MGB							20.865	20.8984	0.238714						FALSE	0.2	TRUE	3	15	Amp		0.838145	N
75	G3	FALSE	1213 Rü	Nav 1.7	UNKNOWN	FAM	NFQ-MGB				0.0704734	0.0594536	0.0835358	28.9192	28.7578	0.14414	7.76714	7.85947	0.0987525	0.0570148	3.82678	FALSE	0.2	TRUE	3	23	Amp		0.992674	N
75	G3	FALSE	1213 Rü	RPL13A	UNKNOWN	VIC	NFQ-MGB							21.152	20.8984	0.238714						FALSE	0.2	TRUE	3	16	Amp		0.844564	N
76	G4	FALSE	1214 Rü	Nav 1.7	UNKNOWN	FAM	NFQ-MGB				0.0616774	0.045692	0.0832554	28.8053	28.8687	0.120733	8.10276	8.05181	0.174226	0.100589	4.01911	FALSE	0.2	TRUE	3	23	Amp		0.992766	N
76	G4	FALSE	1214 Rü	RPL13A	UNKNOWN	VIC	NFQ-MGB							20.7026	20.8169	0.116262						FALSE	0.2	TRUE	3	14	Amp		0.843942	N
77	G5	FALSE	1214 Rü	Nav 1.7	UNKNOWN	FAM	NFQ-MGB				0.0616774	0.045692	0.0832554	28.7928	28.8687	0.120733	7.85779	8.05181	0.174226	0.100589	4.01911	FALSE	0.2	TRUE	3	24	Amp		0.994758	N
77	G5	FALSE	1214 Rü	RPL13A	UNKNOWN	VIC	NFQ-MGB							20.935	20.8169	0.116262						FALSE	0.2	TRUE	3	15	Amp		0.835772	N
78	G6	FALSE	1214 Rü	Nav 1.7	UNKNOWN	FAM	NFQ-MGB				0.0616774	0.045692	0.0832554	29.0079	28.8687	0.120733	8.19488	8.05181	0.174226	0.100589	4.01911	FALSE	0.2	TRUE	3	24	Amp		0.991567	N
78	G6	FALSE	1214 Rü	RPL13A	UNKNOWN	VIC	NFQ-MGB							20.813	20.8169	0.116262						FALSE	0.2	TRUE	3	15	Amp		0.825563	N
79	G7	FALSE	1176 Rü	Nav 1.7	UNKNOWN	FAM	NFQ-MGB				0.101666	0.0887083	0.116517	28.6842	28.649	0.0347996	7.25166	7.33078	0.0791827	0.0457161	3.29809	FALSE	0.2	TRUE	3	23	Amp		0.995971	N
79	G7	FALSE	1176 Rü	RPL13A	UNKNOWN	VIC	NFQ-MGB							21.4325	21.3182	0.113976						FALSE	0.2	TRUE	3	16	Amp		0.852944	N
80	G8	FALSE	1176 Rü	Nav 1.7	UNKNOWN	FAM	NFQ-MGB				0.101666	0.0887083	0.116517	28.6481	28.649	0.0347996	7.33066	7.33078	0.0791827	0.0457161	3.29809	FALSE	0.2	TRUE	3	24	Amp		0.996065	N
80	G8	FALSE	1176 Rü	RPL13A	UNKNOWN	VIC	NFQ-MGB							21.3175	21.3182	0.113976						FALSE	0.2	TRUE	3	16	Amp		0.85164	N
81	G9	FALSE	1176 Rü	Nav 1.7	UNKNOWN	FAM	NFQ-MGB				0.101666	0.0887083	0.116517	28.6146	28.649	0.0347996	7.41002	7.33078	0.0791827	0.0457161	3.29809	FALSE	0.2	TRUE	3	23	Amp		0.992954	N
81	G9	FALSE	1176 Rü	RPL13A	UNKNOWN	VIC	NFQ-MGB							21.2046	21.3182	0.113976						FALSE	0.2	TRUE	3	16	Amp		0.850826	N
82	G10	FALSE	1180 Rü	Nav 1.7	UNKNOWN	FAM	NFQ-MGB				0.351332	0.279095	0.442267	27.6218	27.7067	0.15106	5.42069	5.54179	0.13368	0.0771803	1.50909	FALSE	0.2	TRUE	3	22	Amp		0.993274	N
82	G10	FALSE	1180 Rü	RPL13A	UNKNOWN	VIC	NFQ-MGB							22.2011	22.1649	0.217142						FALSE	0.2	TRUE	3	17	Amp		0.884519	N
83	G11	FALSE	1180 Rü	Nav 1.7	UNKNOWN	FAM	NFQ-MGB				0.351332	0.279095	0.442267	27.6172	27.7067	0.15106	5.68523	5.54179	0.13368	0.0771803	1.50909	FALSE	0.2	TRUE	3	21	Amp		0.993255	N
83	G11	FALSE	1180 Rü	RPL13A	UNKNOWN	VIC	NFQ-MGB							21.9319	22.1649	0.217142						FALSE	0.2	TRUE	3	17	Amp		0.88574	N
84	G12	FALSE	1180 Rü	Nav 1.7	UNKNOWN	FAM	NFQ-MGB				0.351332	0.279095	0.442267	27.8811	27.7067	0.15106	5.51944	5.54179	0.13368	0.0771803	1.50909	FALSE	0.2	TRUE	3	23	Amp		0.993579	N
84	G12	FALSE	1180 Rü	RPL13A	UNKNOWN	VIC	NFQ-MGB							22.3617	22.1649	0.217142						FALSE	0.2	TRUE	3	17	Amp		0.872671	N
85	H1	FALSE	1183 Rü	Nav 1.7	UNKNOWN	FAM	NFQ-MGB				0.145601	0.11996	0.176723	28.2598	28.3875	0.121329	6.78961	6.8126	0.112502	0.0649533	2.77991	FALSE	0.2	TRUE	3	23	Amp		0.992914	N
85	H1	FALSE	1183 Rü	RPL13A	UNKNOWN	VIC	NFQ-MGB							21.4702	21.5749	0.109118						FALSE	0.2	TRUE	3	16	Amp		0.870979	N
86	H2	FALSE	1183 Rü	Nav 1.7	UNKNOWN	FAM	NFQ-MGB				0.145601	0.11996	0.176723	28.4014	28.3875	0.121329	6.71337	6.8126	0.112502	0.0649533	2.77991	FALSE	0.2	TRUE	3	23	Amp		0.992498	N
86	H2	FALSE	1183 Rü	RPL13A	UNKNOWN	VIC	NFQ-MGB							21.688	21.5749	0.109118						FALSE	0.2	TRUE	3	16	Amp		0.872532	N
87	H3	FALSE	1183 Rü	Nav 1.7	UNKNOWN	FAM	NFQ-MGB				0.145601	0.11996	0.176723	28.5013	28.3875	0.121329	6.93483	6.8126	0.112502	0.0649533	2.77991	FALSE	0.2	TRUE	3	23	Amp		0.994375	N
87	H3	FALSE	1183 Rü	RPL13A	UNKNOWN	VIC	NFQ-MGB							21.5665	21.5749	0.109118						FALSE	0.2	TRUE	3	16	Amp		0.850327	N
94	H10	FALSE	WBC	TNF	UNKNOWN	FAM	NFQ-MGB							23.3715	23.1645	0.306129						FALSE	0.05	TRUE	3	21	Amp		0.635719	N
95	H11	FALSE	WBC	TNF	UNKNOWN	FAM	NFQ-MGB							23.3092	23.1645	0.306129						FALSE	0.05	TRUE	3	20	Amp		0.618607	N
96	H12	FALSE	WBC	TNF	UNKNOWN	FAM	NFQ-MGB							22.8129	23.1645	0.306129						FALSE	0.05	TRUE	3	19	Amp		0.538915	N
Analysis Type	Multiplex
Endogenous Control	RPL13A
RQ Min/Max Confidence Level	95.0
Reference Sample	Cali 1081 FMS

## Sheet: Auswertung HCN2 Kontrolle
Block Type	96-Well 0.2-mL Block
Calibration Background is expired	No
Calibration Background performed on	02-11-2020
Calibration Pure Dye ABY is expired	No
Calibration Pure Dye ABY performed on	02-11-2020
Calibration Pure Dye FAM is expired	No
Calibration Pure Dye FAM performed on	02-11-2020
Calibration Pure Dye JUN is expired	No
Calibration Pure Dye JUN performed on	02-11-2020
Calibration Pure Dye NED is expired	No
Calibration Pure Dye NED performed on	02-11-2020
Calibration Pure Dye ROX is expired	No
Calibration Pure Dye ROX performed on	02-11-2020
Calibration Pure Dye SYBR is expired	No
Calibration Pure Dye SYBR performed on	02-11-2020
Calibration Pure Dye TAMRA is expired	No
Calibration Pure Dye TAMRA performed on	02-11-2020
Calibration Pure Dye VIC is expired	No
Calibration Pure Dye VIC performed on	02-11-2020
Calibration ROI is expired	No
Calibration ROI performed on	02-11-2020
Calibration Uniformity is expired	No
Calibration Uniformity performed on	02-11-2020
Chemistry	TAQMAN
Date Created	2020-03-30 10:43:55 AM CEST
Experiment Barcode
Experiment Comment
Experiment File Name	\\klinik.uni-wuerzburg.de\HomeDir\UserData04\Prtvar_D\data\APdata\Desktop\Lukas\Fabry 2 Proben,cDNA,PCR\qPCR duplex\Fibroblasten\HCN2 Fabry Fibroblasten Kontrolle und K pat 26032020.eds
Experiment Name	HCN2 Fabry Fibroblasten Kontrolle und K pat 26032020
Experiment Run End Time	2020-03-26 13:12:27 PM CET
Experiment Type	Comparative Cт (ΔΔCт)
Instrument Name	272322425
Instrument Serial Number	272322425
Instrument Type	QuantStudio™ 3 System
Passive Reference	ROX
Post-read Stage/Step
Pre-read Stage/Step
Quantification Cycle Method	Ct
Signal Smoothing On	true
Stage/ Cycle where Ct Analysis is performed	Stage2, Step2
User Name	Prtvar Danilo
Well	Well Position	Omit	Sample Name	Target Name	Task	Reporter	Quencher	Quantity	Quantity Mean	Quantity SD	RQ	RQ Min	RQ Max	CT	Ct Mean	Ct SD	Delta Ct	Delta Ct Mean	Delta Ct SD	Delta Ct SE	Delta Delta Ct	Automatic Ct Threshold	Ct Threshold	Automatic Baseline	Baseline Start	Baseline End	Amp Status	Comments	Cq Conf	CQCONF	HIGHSD
1	A1	FALSE		HCN2	NTC	FAM	NFQ-MGB							Undetermined								FALSE	0.2	TRUE	3	39	No Amp		0	Y	N
1	A1	FALSE		RPL13A	NTC	VIC	NFQ-MGB							Undetermined								FALSE	0.2	TRUE	3	39	No Amp		0	Y	N
2	A2	FALSE		HCN2	NTC	FAM	NFQ-MGB							Undetermined								FALSE	0.2	TRUE	3	39	No Amp		0	Y	N
2	A2	FALSE		RPL13A	NTC	VIC	NFQ-MGB							Undetermined								FALSE	0.2	TRUE	3	39	No Amp		0	Y	N
3	A3	FALSE		HCN2	NTC	FAM	NFQ-MGB							Undetermined								FALSE	0.2	TRUE	3	39	No Amp		0	Y	N
3	A3	FALSE		RPL13A	NTC	VIC	NFQ-MGB							38.6731								FALSE	0.2	TRUE	3	33	Inconclusive		0.291227	Y	N
4	A4	FALSE	1152 FMS	HCN2	UNKNOWN	FAM	NFQ-MGB				0.681208	0.633106	0.732966	27.0277	27.0952	0.101236	6.25693	6.20858	0.04253	0.0245547	0.553832	FALSE	0.2	TRUE	3	22	Amp		0.996178	N	N
4	A4	FALSE	1152 FMS	RPL13A	UNKNOWN	VIC	NFQ-MGB							20.7707	20.8867	0.134884						FALSE	0.2	TRUE	3	15	Amp		0.862804	N	N
5	A5	FALSE	1152 FMS	HCN2	UNKNOWN	FAM	NFQ-MGB				0.681208	0.633106	0.732966	27.0464	27.0952	0.101236	6.19188	6.20858	0.04253	0.0245547	0.553832	FALSE	0.2	TRUE	3	20	Amp		0.992652	N	N
5	A5	FALSE	1152 FMS	RPL13A	UNKNOWN	VIC	NFQ-MGB							20.8546	20.8867	0.134884						FALSE	0.2	TRUE	3	15	Amp		0.866295	N	N
6	A6	FALSE	1152 FMS	HCN2	UNKNOWN	FAM	NFQ-MGB				0.681208	0.633106	0.732966	27.2116	27.0952	0.101236	6.17694	6.20858	0.04253	0.0245547	0.553832	FALSE	0.2	TRUE	3	22	Amp		0.99583	N	N
6	A6	FALSE	1152 FMS	RPL13A	UNKNOWN	VIC	NFQ-MGB							21.0347	20.8867	0.134884						FALSE	0.2	TRUE	3	15	Amp		0.856611	N	N
7	A7	FALSE	1135 FMS	HCN2	UNKNOWN	FAM	NFQ-MGB				2.28159	2.11417	2.46228	26.5852	26.578	0.0303692	4.41882	4.46471	0.0442619	0.0255546	-1.19004	FALSE	0.2	TRUE	3	21	Amp		0.993529	N	N
7	A7	FALSE	1135 FMS	RPL13A	UNKNOWN	VIC	NFQ-MGB							22.1664	22.1133	0.0470982						FALSE	0.2	TRUE	3	17	Amp		0.896682	N	N
8	A8	FALSE	1135 FMS	HCN2	UNKNOWN	FAM	NFQ-MGB				2.28159	2.11417	2.46228	26.6041	26.578	0.0303692	4.50714	4.46471	0.0442619	0.0255546	-1.19004	FALSE	0.2	TRUE	3	22	Amp		0.996831	N	N
8	A8	FALSE	1135 FMS	RPL13A	UNKNOWN	VIC	NFQ-MGB							22.097	22.1133	0.0470982						FALSE	0.2	TRUE	3	17	Amp		0.905036	N	N
9	A9	FALSE	1135 FMS	HCN2	UNKNOWN	FAM	NFQ-MGB				2.28159	2.11417	2.46228	26.5447	26.578	0.0303692	4.46816	4.46471	0.0442619	0.0255546	-1.19004	FALSE	0.2	TRUE	3	21	Amp		0.995421	N	N
9	A9	FALSE	1135 FMS	RPL13A	UNKNOWN	VIC	NFQ-MGB							22.0765	22.1133	0.0470982						FALSE	0.2	TRUE	3	16	Amp		0.896687	N	N
10	A10	FALSE	1134 FMS	HCN2	UNKNOWN	FAM	NFQ-MGB				0.848767	0.68784	1.04735	27.9478	27.8945	0.0894159	5.94739	5.89131	0.122093	0.0704906	0.23656	FALSE	0.2	TRUE	3	23	Amp		0.997147	N	N
10	A10	FALSE	1134 FMS	RPL13A	UNKNOWN	VIC	NFQ-MGB							22.0004	22.0032	0.0354941						FALSE	0.2	TRUE	3	16	Amp		0.891841	N	N
11	A11	FALSE	1134 FMS	HCN2	UNKNOWN	FAM	NFQ-MGB				0.848767	0.68784	1.04735	27.7913	27.8945	0.0894159	5.75125	5.89131	0.122093	0.0704906	0.23656	FALSE	0.2	TRUE	3	23	Amp		0.995479	N	N
11	A11	FALSE	1134 FMS	RPL13A	UNKNOWN	VIC	NFQ-MGB							22.04	22.0032	0.0354941						FALSE	0.2	TRUE	3	17	Amp		0.887939	N	N
12	A12	FALSE	1134 FMS	HCN2	UNKNOWN	FAM	NFQ-MGB				0.848767	0.68784	1.04735	27.9445	27.8945	0.0894159	5.97528	5.89131	0.122093	0.0704906	0.23656	FALSE	0.2	TRUE	3	23	Amp		0.995493	N	N
12	A12	FALSE	1134 FMS	RPL13A	UNKNOWN	VIC	NFQ-MGB							21.9692	22.0032	0.0354941						FALSE	0.2	TRUE	3	17	Amp		0.893403	N	N
13	B1	FALSE	1096 FMS	HCN2	UNKNOWN	FAM	NFQ-MGB				1	0.937096	1.06713	27.2485	27.1626	0.189754	5.64789	5.65475	0.0377319	0.0217845	0	FALSE	0.2	TRUE	3	22	Amp		0.995628	N	N
13	B1	FALSE	1096 FMS	RPL13A	UNKNOWN	VIC	NFQ-MGB							21.6006	21.5078	0.226545						FALSE	0.2	TRUE	3	16	Amp		0.871544	N	N
14	B2	FALSE	1096 FMS	HCN2	UNKNOWN	FAM	NFQ-MGB				1	0.937096	1.06713	26.9451	27.1626	0.189754	5.69544	5.65475	0.0377319	0.0217845	0	FALSE	0.2	TRUE	3	23	Amp		0.992869	N	N
14	B2	FALSE	1096 FMS	RPL13A	UNKNOWN	VIC	NFQ-MGB							21.2496	21.5078	0.226545						FALSE	0.2	TRUE	3	16	Amp		0.88227	N	N
15	B3	FALSE	1096 FMS	HCN2	UNKNOWN	FAM	NFQ-MGB				1	0.937096	1.06713	27.2942	27.1626	0.189754	5.62092	5.65475	0.0377319	0.0217845	0	FALSE	0.2	TRUE	3	22	Amp		0.99343	N	N
15	B3	FALSE	1096 FMS	RPL13A	UNKNOWN	VIC	NFQ-MGB							21.6733	21.5078	0.226545						FALSE	0.2	TRUE	3	15	Amp		0.88499	N	N
16	B4	FALSE	1090 FMS	HCN2	UNKNOWN	FAM	NFQ-MGB				0.31245	0.0430237	2.2691	29.8939	28.7844	0.985768	8.66262	7.33305	1.15147	0.664804	1.6783	FALSE	0.2	TRUE	3	24	Amp		0.775723	Y	Y
16	B4	FALSE	1090 FMS	RPL13A	UNKNOWN	VIC	NFQ-MGB							21.2312	21.4513	0.284903						FALSE	0.2	TRUE	3	16	Amp		0.865989	N	N
17	B5	FALSE	1090 FMS	HCN2	UNKNOWN	FAM	NFQ-MGB				0.31245	0.0430237	2.2691	28.0093	28.7844	0.985768	6.6597	7.33305	1.15147	0.664804	1.6783	FALSE	0.2	TRUE	3	23	Amp		0.995104	N	Y
17	B5	FALSE	1090 FMS	RPL13A	UNKNOWN	VIC	NFQ-MGB							21.3496	21.4513	0.284903						FALSE	0.2	TRUE	3	16	Amp		0.872281	N	N
18	B6	FALSE	1090 FMS	HCN2	UNKNOWN	FAM	NFQ-MGB				0.31245	0.0430237	2.2691	28.45	28.7844	0.985768	6.67683	7.33305	1.15147	0.664804	1.6783	FALSE	0.2	TRUE	3	23	Amp		0.994524	N	Y
18	B6	FALSE	1090 FMS	RPL13A	UNKNOWN	VIC	NFQ-MGB							21.7731	21.4513	0.284903						FALSE	0.2	TRUE	3	16	Amp		0.88153	N	N
19	B7	FALSE	1081 FMS	HCN2	UNKNOWN	FAM	NFQ-MGB				0.729048	0.613788	0.865952	27.5451	27.4474	0.147291	6.17571	6.11066	0.0999437	0.0577025	0.455915	FALSE	0.2	TRUE	3	22	Amp		0.995267	N	N
19	B7	FALSE	1081 FMS	RPL13A	UNKNOWN	VIC	NFQ-MGB							21.3694	21.3368	0.0473735						FALSE	0.2	TRUE	3	16	Amp		0.882204	N	N
20	B8	FALSE	1081 FMS	HCN2	UNKNOWN	FAM	NFQ-MGB				0.729048	0.613788	0.865952	27.278	27.4474	0.147291	5.99558	6.11066	0.0999437	0.0577025	0.455915	FALSE	0.2	TRUE	3	22	Amp		0.994883	N	N
20	B8	FALSE	1081 FMS	RPL13A	UNKNOWN	VIC	NFQ-MGB							21.2824	21.3368	0.0473735						FALSE	0.2	TRUE	3	16	Amp		0.879207	N	N
21	B9	FALSE	1081 FMS	HCN2	UNKNOWN	FAM	NFQ-MGB				0.729048	0.613788	0.865952	27.5192	27.4474	0.147291	6.16069	6.11066	0.0999437	0.0577025	0.455915	FALSE	0.2	TRUE	3	22	Amp		0.995551	N	N
21	B9	FALSE	1081 FMS	RPL13A	UNKNOWN	VIC	NFQ-MGB							21.3585	21.3368	0.0473735						FALSE	0.2	TRUE	3	16	Amp		0.883865	N	N
22	B10	FALSE	360	HCN2	UNKNOWN	FAM	NFQ-MGB				1.74895	0.67733	4.51601	26.5959	26.0239	0.504043	5.48003	4.84826	0.550919	0.318073	-0.806489	FALSE	0.2	TRUE	3	21	Amp		0.965233	N	Y
22	B10	FALSE	360	RPL13A	UNKNOWN	VIC	NFQ-MGB							21.1159	21.1756	0.0591168						FALSE	0.2	TRUE	3	16	Amp		0.896946	N	N
23	B11	FALSE	360	HCN2	UNKNOWN	FAM	NFQ-MGB				1.74895	0.67733	4.51601	25.831	26.0239	0.504043	4.59689	4.84826	0.550919	0.318073	-0.806489	FALSE	0.2	TRUE	3	21	Amp		0.990473	N	Y
23	B11	FALSE	360	RPL13A	UNKNOWN	VIC	NFQ-MGB							21.2341	21.1756	0.0591168						FALSE	0.2	TRUE	3	16	Amp		0.881698	N	N
24	B12	FALSE	360	HCN2	UNKNOWN	FAM	NFQ-MGB				1.74895	0.67733	4.51601	25.6448	26.0239	0.504043	4.46786	4.84826	0.550919	0.318073	-0.806489	FALSE	0.2	TRUE	3	20	Amp		0.992021	N	Y
24	B12	FALSE	360	RPL13A	UNKNOWN	VIC	NFQ-MGB							21.1769	21.1756	0.0591168						FALSE	0.2	TRUE	3	16	Amp		0.891044	N	N
25	C1	FALSE	337	HCN2	UNKNOWN	FAM	NFQ-MGB				1.26526	1.15749	1.38308	26.9683	26.9524	0.0222923	5.32781	5.31531	0.0517058	0.0298524	-0.339439	FALSE	0.2	TRUE	3	22	Amp		0.99628	N	N
25	C1	FALSE	337	RPL13A	UNKNOWN	VIC	NFQ-MGB							21.6405	21.637	0.0331659						FALSE	0.2	TRUE	3	16	Amp		0.891683	N	N
26	C2	FALSE	337	HCN2	UNKNOWN	FAM	NFQ-MGB				1.26526	1.15749	1.38308	26.9269	26.9524	0.0222923	5.2585	5.31531	0.0517058	0.0298524	-0.339439	FALSE	0.2	TRUE	3	21	Amp		0.996547	N	N
26	C2	FALSE	337	RPL13A	UNKNOWN	VIC	NFQ-MGB							21.6684	21.637	0.0331659						FALSE	0.2	TRUE	3	16	Amp		0.897931	N	N
27	C3	FALSE	337	HCN2	UNKNOWN	FAM	NFQ-MGB				1.26526	1.15749	1.38308	26.9619	26.9524	0.0222923	5.35962	5.31531	0.0517058	0.0298524	-0.339439	FALSE	0.2	TRUE	3	21	Amp		0.995654	N	N
27	C3	FALSE	337	RPL13A	UNKNOWN	VIC	NFQ-MGB							21.6023	21.637	0.0331659						FALSE	0.2	TRUE	3	16	Amp		0.882721	N	N
28	C4	FALSE	SFN 329	HCN2	UNKNOWN	FAM	NFQ-MGB				0.519679	0.433328	0.623237	28.1734	27.9826	0.165705	6.71934	6.59906	0.105534	0.0609302	0.944309	FALSE	0.2	TRUE	3	23	Amp		0.993714	N	N
28	C4	FALSE	SFN 329	RPL13A	UNKNOWN	VIC	NFQ-MGB							21.4541	21.3836	0.0676953						FALSE	0.2	TRUE	3	16	Amp		0.851648	N	N
29	C5	FALSE	SFN 329	HCN2	UNKNOWN	FAM	NFQ-MGB				0.519679	0.433328	0.623237	27.875	27.9826	0.165705	6.55584	6.59906	0.105534	0.0609302	0.944309	FALSE	0.2	TRUE	3	22	Amp		0.99419	N	N
29	C5	FALSE	SFN 329	RPL13A	UNKNOWN	VIC	NFQ-MGB							21.3191	21.3836	0.0676953						FALSE	0.2	TRUE	3	16	Amp		0.885483	N	N
30	C6	FALSE	SFN 329	HCN2	UNKNOWN	FAM	NFQ-MGB				0.519679	0.433328	0.623237	27.8995	27.9826	0.165705	6.52199	6.59906	0.105534	0.0609302	0.944309	FALSE	0.2	TRUE	3	23	Amp		0.99386	N	N
30	C6	FALSE	SFN 329	RPL13A	UNKNOWN	VIC	NFQ-MGB							21.3775	21.3836	0.0676953						FALSE	0.2	TRUE	3	16	Amp		0.867995	N	N
31	C7	FALSE	SFN 335	HCN2	UNKNOWN	FAM	NFQ-MGB				0.791115	0.728238	0.859421	28.0417	27.8567	0.270991	6.02564	5.99279	0.048096	0.0277682	0.33804	FALSE	0.2	TRUE	3	23	Amp		0.993628	N	N
31	C7	FALSE	SFN 335	RPL13A	UNKNOWN	VIC	NFQ-MGB							22.016	21.8639	0.289105						FALSE	0.2	TRUE	3	16	Amp		0.864153	N	N
32	C8	FALSE	SFN 335	HCN2	UNKNOWN	FAM	NFQ-MGB				0.791115	0.728238	0.859421	27.5456	27.8567	0.270991	6.01514	5.99279	0.048096	0.0277682	0.33804	FALSE	0.2	TRUE	3	21	Amp		0.993637	N	N
32	C8	FALSE	SFN 335	RPL13A	UNKNOWN	VIC	NFQ-MGB							21.5305	21.8639	0.289105						FALSE	0.2	TRUE	3	16	Amp		0.882369	N	N
33	C9	FALSE	SFN 335	HCN2	UNKNOWN	FAM	NFQ-MGB				0.791115	0.728238	0.859421	27.9827	27.8567	0.270991	5.93758	5.99279	0.048096	0.0277682	0.33804	FALSE	0.2	TRUE	3	23	Amp		0.995895	N	N
33	C9	FALSE	SFN 335	RPL13A	UNKNOWN	VIC	NFQ-MGB							22.0451	21.8639	0.289105						FALSE	0.2	TRUE	3	16	Amp		0.892525	N	N
34	C10	FALSE	SFN 301	HCN2	UNKNOWN	FAM	NFQ-MGB				0.969418	0.879282	1.06879	27.5144	27.4998	0.0222869	5.76004	5.69956	0.0566771	0.0327225	0.0448087	FALSE	0.2	TRUE	3	22	Amp		0.993178	N	N
34	C10	FALSE	SFN 301	RPL13A	UNKNOWN	VIC	NFQ-MGB							21.7544	21.8003	0.0398535						FALSE	0.2	TRUE	3	16	Amp		0.877871	N	N
35	C11	FALSE	SFN 301	HCN2	UNKNOWN	FAM	NFQ-MGB				0.969418	0.879282	1.06879	27.4742	27.4998	0.0222869	5.64767	5.69956	0.0566771	0.0327225	0.0448087	FALSE	0.2	TRUE	3	22	Amp		0.99353	N	N
35	C11	FALSE	SFN 301	RPL13A	UNKNOWN	VIC	NFQ-MGB							21.8265	21.8003	0.0398535						FALSE	0.2	TRUE	3	16	Amp		0.881118	N	N
36	C12	FALSE	SFN 301	HCN2	UNKNOWN	FAM	NFQ-MGB				0.969418	0.879282	1.06879	27.5108	27.4998	0.0222869	5.69096	5.69956	0.0566771	0.0327225	0.0448087	FALSE	0.2	TRUE	3	22	Amp		0.991748	N	N
36	C12	FALSE	SFN 301	RPL13A	UNKNOWN	VIC	NFQ-MGB							21.8199	21.8003	0.0398535						FALSE	0.2	TRUE	3	16	Amp		0.873795	N	N
37	D1	FALSE	SFN 319	HCN2	UNKNOWN	FAM	NFQ-MGB				2.13904	1.57941	2.89696	26.9261	27.0028	0.293746	4.48477	4.55779	0.17615	0.1017	-1.09696	FALSE	0.2	TRUE	3	21	Amp		0.992873	N	N
37	D1	FALSE	SFN 319	RPL13A	UNKNOWN	VIC	NFQ-MGB							22.4414	22.445	0.121773						FALSE	0.2	TRUE	3	17	Amp		0.911285	N	N
38	D2	FALSE	SFN 319	HCN2	UNKNOWN	FAM	NFQ-MGB				2.13904	1.57941	2.89696	26.755	27.0028	0.293746	4.42989	4.55779	0.17615	0.1017	-1.09696	FALSE	0.2	TRUE	3	21	Amp		0.995014	N	N
38	D2	FALSE	SFN 319	RPL13A	UNKNOWN	VIC	NFQ-MGB							22.3251	22.445	0.121773						FALSE	0.2	TRUE	3	17	Amp		0.925837	N	N
39	D3	FALSE	SFN 319	HCN2	UNKNOWN	FAM	NFQ-MGB				2.13904	1.57941	2.89696	27.3273	27.0028	0.293746	4.7587	4.55779	0.17615	0.1017	-1.09696	FALSE	0.2	TRUE	3	21	Amp		0.968461	N	N
39	D3	FALSE	SFN 319	RPL13A	UNKNOWN	VIC	NFQ-MGB							22.5686	22.445	0.121773						FALSE	0.2	TRUE	3	17	Amp		0.912528	N	N
40	D4	FALSE	SFN 297	HCN2	UNKNOWN	FAM	NFQ-MGB				2.81218	2.71916	2.90839	24.9656	24.9915	0.0250095	4.15213	4.16306	0.0195352	0.0112786	-1.49169	FALSE	0.2	TRUE	3	20	Amp		0.996294	N	N
40	D4	FALSE	SFN 297	RPL13A	UNKNOWN	VIC	NFQ-MGB							20.8135	20.8285	0.014263						FALSE	0.2	TRUE	3	15	Amp		0.880729	N	N
41	D5	FALSE	SFN 297	HCN2	UNKNOWN	FAM	NFQ-MGB				2.81218	2.71916	2.90839	25.0156	24.9915	0.0250095	4.18561	4.16306	0.0195352	0.0112786	-1.49169	FALSE	0.2	TRUE	3	20	Amp		0.992752	N	N
41	D5	FALSE	SFN 297	RPL13A	UNKNOWN	VIC	NFQ-MGB							20.8299	20.8285	0.014263						FALSE	0.2	TRUE	3	15	Amp		0.885671	N	N
42	D6	FALSE	SFN 297	HCN2	UNKNOWN	FAM	NFQ-MGB				2.81218	2.71916	2.90839	24.9934	24.9915	0.0250095	4.15144	4.16306	0.0195352	0.0112786	-1.49169	FALSE	0.2	TRUE	3	20	Amp		0.993238	N	N
42	D6	FALSE	SFN 297	RPL13A	UNKNOWN	VIC	NFQ-MGB							20.8419	20.8285	0.014263						FALSE	0.2	TRUE	3	15	Amp		0.893257	N	N
43	D7	FALSE	SFN 295	HCN2	UNKNOWN	FAM	NFQ-MGB				1.63826	1.51938	1.76644	26.8833	27.0066	0.21172	4.92048	4.94259	0.0437511	0.0252597	-0.712163	FALSE	0.2	TRUE	3	21	Amp		0.995055	N	N
43	D7	FALSE	SFN 295	RPL13A	UNKNOWN	VIC	NFQ-MGB							21.9629	22.064	0.168126						FALSE	0.2	TRUE	3	16	Amp		0.904699	N	N
44	D8	FALSE	SFN 295	HCN2	UNKNOWN	FAM	NFQ-MGB				1.63826	1.51938	1.76644	26.8855	27.0066	0.21172	4.9143	4.94259	0.0437511	0.0252597	-0.712163	FALSE	0.2	TRUE	3	21	Amp		0.993745	N	N
44	D8	FALSE	SFN 295	RPL13A	UNKNOWN	VIC	NFQ-MGB							21.9712	22.064	0.168126						FALSE	0.2	TRUE	3	16	Amp		0.906883	N	N
45	D9	FALSE	SFN 295	HCN2	UNKNOWN	FAM	NFQ-MGB				1.63826	1.51938	1.76644	27.2511	27.0066	0.21172	4.99298	4.94259	0.0437511	0.0252597	-0.712163	FALSE	0.2	TRUE	3	22	Amp		0.993894	N	N
45	D9	FALSE	SFN 295	RPL13A	UNKNOWN	VIC	NFQ-MGB							22.2581	22.064	0.168126						FALSE	0.2	TRUE	3	16	Amp		0.900726	N	N
46	D10	FALSE	SFN 275	HCN2	UNKNOWN	FAM	NFQ-MGB				0.880186	0.794796	0.97475	27.7791	27.6654	0.0985952	5.90057	5.83887	0.0592656	0.034217	0.18412	FALSE	0.2	TRUE	3	23	Amp		0.995069	N	N
46	D10	FALSE	SFN 275	RPL13A	UNKNOWN	VIC	NFQ-MGB							21.8785	21.8265	0.0545241						FALSE	0.2	TRUE	3	16	Amp		0.886604	N	N
47	D11	FALSE	SFN 275	HCN2	UNKNOWN	FAM	NFQ-MGB				0.880186	0.794796	0.97475	27.6034	27.6654	0.0985952	5.83364	5.83887	0.0592656	0.034217	0.18412	FALSE	0.2	TRUE	3	22	Amp		0.994613	N	N
47	D11	FALSE	SFN 275	RPL13A	UNKNOWN	VIC	NFQ-MGB							21.7698	21.8265	0.0545241						FALSE	0.2	TRUE	3	16	Amp		0.887002	N	N
48	D12	FALSE	SFN 275	HCN2	UNKNOWN	FAM	NFQ-MGB				0.880186	0.794796	0.97475	27.6137	27.6654	0.0985952	5.78239	5.83887	0.0592656	0.034217	0.18412	FALSE	0.2	TRUE	3	23	Amp		0.995168	N	N
48	D12	FALSE	SFN 275	RPL13A	UNKNOWN	VIC	NFQ-MGB							21.8313	21.8265	0.0545241						FALSE	0.2	TRUE	3	16	Amp		0.882947	N	N
49	E1	FALSE	SFN 256	HCN2	UNKNOWN	FAM	NFQ-MGB				1.16947	0.903227	1.51419	28.18	28.3029	0.200329	5.29175	5.42889	0.150029	0.0866195	-0.225854	FALSE	0.2	TRUE	3	21	Amp		0.992148	N	N
49	E1	FALSE	SFN 256	RPL13A	UNKNOWN	VIC	NFQ-MGB							22.8882	22.874	0.0790448						FALSE	0.2	TRUE	3	17	Amp		0.922404	N	N
50	E2	FALSE	SFN 256	HCN2	UNKNOWN	FAM	NFQ-MGB				1.16947	0.903227	1.51419	28.1946	28.3029	0.200329	5.40581	5.42889	0.150029	0.0866195	-0.225854	FALSE	0.2	TRUE	3	22	Amp		0.991003	N	N
50	E2	FALSE	SFN 256	RPL13A	UNKNOWN	VIC	NFQ-MGB							22.7887	22.874	0.0790448						FALSE	0.2	TRUE	3	17	Amp		0.927941	N	N
51	E3	FALSE	SFN 256	HCN2	UNKNOWN	FAM	NFQ-MGB				1.16947	0.903227	1.51419	28.534	28.3029	0.200329	5.58913	5.42889	0.150029	0.0866195	-0.225854	FALSE	0.2	TRUE	3	23	Amp		0.994559	N	N
51	E3	FALSE	SFN 256	RPL13A	UNKNOWN	VIC	NFQ-MGB							22.9449	22.874	0.0790448						FALSE	0.2	TRUE	3	17	Amp		0.922797	N	N
52	E4	FALSE	SFN 205	HCN2	UNKNOWN	FAM	NFQ-MGB				0.82813	0.756828	0.906149	26.7619	26.8186	0.0554604	5.89004	5.92682	0.052288	0.0301885	0.272071	FALSE	0.2	TRUE	3	22	Amp		0.996681	N	N
52	E4	FALSE	SFN 205	RPL13A	UNKNOWN	VIC	NFQ-MGB							20.8718	20.8918	0.0234348						FALSE	0.2	TRUE	3	15	Amp		0.891891	N	N
53	E5	FALSE	SFN 205	HCN2	UNKNOWN	FAM	NFQ-MGB				0.82813	0.756828	0.906149	26.8727	26.8186	0.0554604	5.98668	5.92682	0.052288	0.0301885	0.272071	FALSE	0.2	TRUE	3	21	Amp		0.992781	N	N
53	E5	FALSE	SFN 205	RPL13A	UNKNOWN	VIC	NFQ-MGB							20.886	20.8918	0.0234348						FALSE	0.2	TRUE	3	15	Amp		0.915838	N	N
54	E6	FALSE	SFN 205	HCN2	UNKNOWN	FAM	NFQ-MGB				0.82813	0.756828	0.906149	26.8214	26.8186	0.0554604	5.90375	5.92682	0.052288	0.0301885	0.272071	FALSE	0.2	TRUE	3	22	Amp		0.994235	N	N
54	E6	FALSE	SFN 205	RPL13A	UNKNOWN	VIC	NFQ-MGB							20.9176	20.8918	0.0234348						FALSE	0.2	TRUE	3	15	Amp		0.901062	N	N
55	E7	FALSE	SFN 234	HCN2	UNKNOWN	FAM	NFQ-MGB				0.801497	0.672319	0.955495	27.5794	27.4598	0.277136	6.04145	5.97398	0.102068	0.0589289	0.31923	FALSE	0.2	TRUE	3	22	Amp		0.989454	N	N
55	E7	FALSE	SFN 234	RPL13A	UNKNOWN	VIC	NFQ-MGB							21.538	21.4859	0.179149						FALSE	0.2	TRUE	3	16	Amp		0.900429	N	N
56	E8	FALSE	SFN 234	HCN2	UNKNOWN	FAM	NFQ-MGB				0.801497	0.672319	0.955495	27.6571	27.4598	0.277136	6.02393	5.97398	0.102068	0.0589289	0.31923	FALSE	0.2	TRUE	3	22	Amp		0.994317	N	N
56	E8	FALSE	SFN 234	RPL13A	UNKNOWN	VIC	NFQ-MGB							21.6332	21.4859	0.179149						FALSE	0.2	TRUE	3	16	Amp		0.916753	N	N
57	E9	FALSE	SFN 234	HCN2	UNKNOWN	FAM	NFQ-MGB				0.801497	0.672319	0.955495	27.143	27.4598	0.277136	5.85656	5.97398	0.102068	0.0589289	0.31923	FALSE	0.2	TRUE	3	22	Amp		0.994075	N	N
57	E9	FALSE	SFN 234	RPL13A	UNKNOWN	VIC	NFQ-MGB							21.2864	21.4859	0.179149						FALSE	0.2	TRUE	3	16	Amp		0.909205	N	N
58	E10	FALSE	SFN 216	HCN2	UNKNOWN	FAM	NFQ-MGB				2.11258	1.82158	2.45007	26.4136	26.3828	0.158683	4.59702	4.57574	0.0860734	0.0496945	-1.07901	FALSE	0.2	TRUE	3	22	Amp		0.992357	N	N
58	E10	FALSE	SFN 216	RPL13A	UNKNOWN	VIC	NFQ-MGB							21.8166	21.807	0.0728144						FALSE	0.2	TRUE	3	16	Amp		0.923161	N	N
59	E11	FALSE	SFN 216	HCN2	UNKNOWN	FAM	NFQ-MGB				2.11258	1.82158	2.45007	26.2109	26.3828	0.158683	4.48103	4.57574	0.0860734	0.0496945	-1.07901	FALSE	0.2	TRUE	3	20	Amp		0.992596	N	N
59	E11	FALSE	SFN 216	RPL13A	UNKNOWN	VIC	NFQ-MGB							21.7299	21.807	0.0728144						FALSE	0.2	TRUE	3	16	Amp		0.937847	N	N
60	E12	FALSE	SFN 216	HCN2	UNKNOWN	FAM	NFQ-MGB				2.11258	1.82158	2.45007	26.5238	26.3828	0.158683	4.64919	4.57574	0.0860734	0.0496945	-1.07901	FALSE	0.2	TRUE	3	21	Amp		0.995614	N	N
60	E12	FALSE	SFN 216	RPL13A	UNKNOWN	VIC	NFQ-MGB							21.8746	21.807	0.0728144						FALSE	0.2	TRUE	3	16	Amp		0.921292	N	N
61	F1	FALSE	SFN 174	HCN2	UNKNOWN	FAM	NFQ-MGB				0.864627	0.814302	0.918062	27.1897	27.0578	0.115436	5.89347	5.8646	0.0348267	0.0201072	0.20985	FALSE	0.2	TRUE	3	23	Amp		0.994931	N	N
61	F1	FALSE	SFN 174	RPL13A	UNKNOWN	VIC	NFQ-MGB							21.2962	21.1932	0.0894768						FALSE	0.2	TRUE	3	16	Amp		0.881992	N	N
62	F2	FALSE	SFN 174	HCN2	UNKNOWN	FAM	NFQ-MGB				0.864627	0.814302	0.918062	27.0089	27.0578	0.115436	5.8744	5.8646	0.0348267	0.0201072	0.20985	FALSE	0.2	TRUE	3	22	Amp		0.994798	N	N
62	F2	FALSE	SFN 174	RPL13A	UNKNOWN	VIC	NFQ-MGB							21.1345	21.1932	0.0894768						FALSE	0.2	TRUE	3	16	Amp		0.916829	N	N
63	F3	FALSE	SFN 174	HCN2	UNKNOWN	FAM	NFQ-MGB				0.864627	0.814302	0.918062	26.975	27.0578	0.115436	5.82592	5.8646	0.0348267	0.0201072	0.20985	FALSE	0.2	TRUE	3	22	Amp		0.994252	N	N
63	F3	FALSE	SFN 174	RPL13A	UNKNOWN	VIC	NFQ-MGB							21.149	21.1932	0.0894768						FALSE	0.2	TRUE	3	15	Amp		0.904672	N	N
64	F4	FALSE	SFN 135	HCN2	UNKNOWN	FAM	NFQ-MGB				1.01873	0.937956	1.10647	26.824	26.8876	0.158406	5.62006	5.62797	0.0479783	0.0277003	-0.0267766	FALSE	0.2	TRUE	3	22	Amp		0.996412	N	N
64	F4	FALSE	SFN 135	RPL13A	UNKNOWN	VIC	NFQ-MGB							21.204	21.2596	0.201854						FALSE	0.2	TRUE	3	16	Amp		0.902444	N	N
65	F5	FALSE	SFN 135	HCN2	UNKNOWN	FAM	NFQ-MGB				1.01873	0.937956	1.10647	26.7709	26.8876	0.158406	5.67941	5.62797	0.0479783	0.0277003	-0.0267766	FALSE	0.2	TRUE	3	22	Amp		0.996926	N	N
65	F5	FALSE	SFN 135	RPL13A	UNKNOWN	VIC	NFQ-MGB							21.0915	21.2596	0.201854						FALSE	0.2	TRUE	3	15	Amp		0.896699	N	N
66	F6	FALSE	SFN 135	HCN2	UNKNOWN	FAM	NFQ-MGB				1.01873	0.937956	1.10647	27.0679	26.8876	0.158406	5.58444	5.62797	0.0479783	0.0277003	-0.0267766	FALSE	0.2	TRUE	3	22	Amp		0.996032	N	N
66	F6	FALSE	SFN 135	RPL13A	UNKNOWN	VIC	NFQ-MGB							21.4835	21.2596	0.201854						FALSE	0.2	TRUE	3	16	Amp		0.891686	N	N
94	H10	FALSE	WBC	TNF	UNKNOWN	FAM	NFQ-MGB							22.6568	22.8024	0.27551						FALSE	0.05	TRUE	3	18	Amp		0.508684	Y	N
95	H11	FALSE	WBC	TNF	UNKNOWN	FAM	NFQ-MGB							22.6303	22.8024	0.27551						FALSE	0.05	TRUE	3	19	Amp		0.519717	Y	N
96	H12	FALSE	WBC	TNF	UNKNOWN	FAM	NFQ-MGB							23.1202	22.8024	0.27551						FALSE	0.05	TRUE	3	20	Amp		0.594571	Y	N
Analysis Type	Multiplex
Endogenous Control	RPL13A
RQ Min/Max Confidence Level	95.0
Reference Sample	1096 FMS

## Sheet: Auswertung HCN2 Patienten
Block Type	96-Well 0.2-mL Block
Calibration Background is expired	No
Calibration Background performed on	02-11-2020
Calibration Pure Dye ABY is expired	No
Calibration Pure Dye ABY performed on	02-11-2020
Calibration Pure Dye FAM is expired	No
Calibration Pure Dye FAM performed on	02-11-2020
Calibration Pure Dye JUN is expired	No
Calibration Pure Dye JUN performed on	02-11-2020
Calibration Pure Dye NED is expired	No
Calibration Pure Dye NED performed on	02-11-2020
Calibration Pure Dye ROX is expired	No
Calibration Pure Dye ROX performed on	02-11-2020
Calibration Pure Dye SYBR is expired	No
Calibration Pure Dye SYBR performed on	02-11-2020
Calibration Pure Dye TAMRA is expired	No
Calibration Pure Dye TAMRA performed on	02-11-2020
Calibration Pure Dye VIC is expired	No
Calibration Pure Dye VIC performed on	02-11-2020
Calibration ROI is expired	No
Calibration ROI performed on	02-11-2020
Calibration Uniformity is expired	No
Calibration Uniformity performed on	02-11-2020
Chemistry	TAQMAN
Date Created	2020-03-30 15:33:46 PM CEST
Experiment Barcode
Experiment Comment
Experiment File Name	\\klinik.uni-wuerzburg.de\HomeDir\UserData04\Prtvar_D\data\APdata\Desktop\Lukas\Fabry 2 Proben,cDNA,PCR\qPCR duplex\Fibroblasten\HCN2 Patienten Fabry Fibroblasten 30032020.eds
Experiment Name	HCN2 Patienten mit cali Fabry Fibroblasten Patienten 30032020
Experiment Run End Time	2020-03-30 13:57:10 PM CEST
Experiment Type	Comparative Cт (ΔΔCт)
Instrument Name	272322425
Instrument Serial Number	272322425
Instrument Type	QuantStudio™ 3 System
Passive Reference	ROX
Post-read Stage/Step
Pre-read Stage/Step
Quantification Cycle Method	Ct
Signal Smoothing On	true
Stage/ Cycle where Ct Analysis is performed	Stage2, Step2
User Name	Prtvar Danilo
Well	Well Position	Omit	Sample Name	Target Name	Task	Reporter	Quencher	Quantity	Quantity Mean	Quantity SD	RQ	RQ Min	RQ Max	CT	Ct Mean	Ct SD	Delta Ct	Delta Ct Mean	Delta Ct SD	Delta Ct SE	Delta Delta Ct	Automatic Ct Threshold	Ct Threshold	Automatic Baseline	Baseline Start	Baseline End	Amp Status	Comments	Cq Conf	CQCONF
1	A1	FALSE		HCN2	NTC	FAM	NFQ-MGB							Undetermined								FALSE	0.2	TRUE	3	39	No Amp		0	N
1	A1	FALSE		RPL13A	NTC	VIC	NFQ-MGB							Undetermined								FALSE	0.2	TRUE	3	39	No Amp		0	N
2	A2	FALSE		HCN2	NTC	FAM	NFQ-MGB							Undetermined								FALSE	0.2	TRUE	3	39	No Amp		0	N
2	A2	FALSE		RPL13A	NTC	VIC	NFQ-MGB							39.1491								FALSE	0.2	TRUE	3	34	Inconclusive		0	N
3	A3	FALSE		HCN2	NTC	FAM	NFQ-MGB							Undetermined								FALSE	0.2	TRUE	3	39	No Amp		0	N
3	A3	FALSE		RPL13A	NTC	VIC	NFQ-MGB							38.7095								FALSE	0.2	TRUE	3	33	Inconclusive		0.276056	N
4	A4	FALSE	Cali 1096 FMS	HCN2	UNKNOWN	FAM	NFQ-MGB				1	0.950628	1.05194	27.6604	27.6454	0.0228667	5.68716	5.66702	0.0294057	0.0169774	0	FALSE	0.2	TRUE	3	23	Amp		0.996128	N
4	A4	FALSE	Cali 1096 FMS	RPL13A	UNKNOWN	VIC	NFQ-MGB							21.9733	21.9784	0.00657911						FALSE	0.2	TRUE	3	16	Amp		0.892581	N
5	A5	FALSE	Cali 1096 FMS	HCN2	UNKNOWN	FAM	NFQ-MGB				1	0.950628	1.05194	27.6566	27.6454	0.0228667	5.68061	5.66702	0.0294057	0.0169774	0	FALSE	0.2	TRUE	3	23	Amp		0.989926	N
5	A5	FALSE	Cali 1096 FMS	RPL13A	UNKNOWN	VIC	NFQ-MGB							21.976	21.9784	0.00657911						FALSE	0.2	TRUE	3	16	Amp		0.897982	N
6	A6	FALSE	Cali 1096 FMS	HCN2	UNKNOWN	FAM	NFQ-MGB				1	0.950628	1.05194	27.6191	27.6454	0.0228667	5.63327	5.66702	0.0294057	0.0169774	0	FALSE	0.2	TRUE	3	22	Amp		0.978667	N
6	A6	FALSE	Cali 1096 FMS	RPL13A	UNKNOWN	VIC	NFQ-MGB							21.9858	21.9784	0.00657911						FALSE	0.2	TRUE	3	16	Amp		0.901426	N
7	A7	FALSE	1160 US	HCN2	UNKNOWN	FAM	NFQ-MGB				1.07309	0.964198	1.19428	26.6193	26.7987	0.158075	5.60239	5.56525	0.0621422	0.0358778	-0.101772	FALSE	0.2	TRUE	3	22	Amp		0.996216	N
7	A7	FALSE	1160 US	RPL13A	UNKNOWN	VIC	NFQ-MGB							21.0169	21.2334	0.204897						FALSE	0.2	TRUE	3	15	Amp		0.887318	N
8	A8	FALSE	1160 US	HCN2	UNKNOWN	FAM	NFQ-MGB				1.07309	0.964198	1.19428	26.8588	26.7987	0.158075	5.59984	5.56525	0.0621422	0.0358778	-0.101772	FALSE	0.2	TRUE	3	22	Amp		0.997491	N
8	A8	FALSE	1160 US	RPL13A	UNKNOWN	VIC	NFQ-MGB							21.2589	21.2334	0.204897						FALSE	0.2	TRUE	3	16	Amp		0.895491	N
9	A9	FALSE	1160 US	HCN2	UNKNOWN	FAM	NFQ-MGB				1.07309	0.964198	1.19428	26.9179	26.7987	0.158075	5.49351	5.56525	0.0621422	0.0358778	-0.101772	FALSE	0.2	TRUE	3	21	Amp		0.995463	N
9	A9	FALSE	1160 US	RPL13A	UNKNOWN	VIC	NFQ-MGB							21.4244	21.2334	0.204897						FALSE	0.2	TRUE	3	16	Amp		0.902382	N
10	A10	FALSE	1173 US	HCN2	UNKNOWN	FAM	NFQ-MGB				1.23569	1.07129	1.42532	26.412	26.4358	0.0333958	5.45212	5.3617	0.0829127	0.0478697	-0.30532	FALSE	0.2	TRUE	3	21	Amp		0.99542	N
10	A10	FALSE	1173 US	RPL13A	UNKNOWN	VIC	NFQ-MGB							20.9598	21.0741	0.0989345						FALSE	0.2	TRUE	3	15	Amp		0.898125	N
11	A11	FALSE	1173 US	HCN2	UNKNOWN	FAM	NFQ-MGB				1.23569	1.07129	1.42532	26.4739	26.4358	0.0333958	5.34372	5.3617	0.0829127	0.0478697	-0.30532	FALSE	0.2	TRUE	3	21	Amp		0.995386	N
11	A11	FALSE	1173 US	RPL13A	UNKNOWN	VIC	NFQ-MGB							21.1302	21.0741	0.0989345						FALSE	0.2	TRUE	3	16	Amp		0.88845	N
12	A12	FALSE	1173 US	HCN2	UNKNOWN	FAM	NFQ-MGB				1.23569	1.07129	1.42532	26.4214	26.4358	0.0333958	5.28925	5.3617	0.0829127	0.0478697	-0.30532	FALSE	0.2	TRUE	3	22	Amp		0.992729	N
12	A12	FALSE	1173 US	RPL13A	UNKNOWN	VIC	NFQ-MGB							21.1322	21.0741	0.0989345						FALSE	0.2	TRUE	3	15	Amp		0.899489	N
13	B1	FALSE	1176 US	HCN2	UNKNOWN	FAM	NFQ-MGB				2.43709	2.34785	2.52972	26.8376	26.8182	0.0235884	4.37016	4.38186	0.0216655	0.0125086	-1.28516	FALSE	0.2	TRUE	3	22	Amp		0.994994	N
13	B1	FALSE	1176 US	RPL13A	UNKNOWN	VIC	NFQ-MGB							22.4674	22.4364	0.0270284						FALSE	0.2	TRUE	3	17	Amp		0.936534	N
14	B2	FALSE	1176 US	HCN2	UNKNOWN	FAM	NFQ-MGB				2.43709	2.34785	2.52972	26.792	26.8182	0.0235884	4.36856	4.38186	0.0216655	0.0125086	-1.28516	FALSE	0.2	TRUE	3	22	Amp		0.996162	N
14	B2	FALSE	1176 US	RPL13A	UNKNOWN	VIC	NFQ-MGB							22.4234	22.4364	0.0270284						FALSE	0.2	TRUE	3	17	Amp		0.939636	N
15	B3	FALSE	1176 US	HCN2	UNKNOWN	FAM	NFQ-MGB				2.43709	2.34785	2.52972	26.8251	26.8182	0.0235884	4.40686	4.38186	0.0216655	0.0125086	-1.28516	FALSE	0.2	TRUE	3	22	Amp		0.997054	N
15	B3	FALSE	1176 US	RPL13A	UNKNOWN	VIC	NFQ-MGB							22.4183	22.4364	0.0270284						FALSE	0.2	TRUE	3	17	Amp		0.934834	N
16	B4	FALSE	1179 US	HCN2	UNKNOWN	FAM	NFQ-MGB				2.12098	1.86772	2.40858	26.3399	26.2902	0.292601	4.58447	4.58229	0.073849	0.0426368	-1.08473	FALSE	0.2	TRUE	3	21	Amp		0.995182	N
16	B4	FALSE	1179 US	RPL13A	UNKNOWN	VIC	NFQ-MGB							21.7554	21.708	0.219483						FALSE	0.2	TRUE	3	16	Amp		0.901619	N
17	B5	FALSE	1179 US	HCN2	UNKNOWN	FAM	NFQ-MGB				2.12098	1.86772	2.40858	26.5549	26.2902	0.292601	4.65502	4.58229	0.073849	0.0426368	-1.08473	FALSE	0.2	TRUE	3	21	Amp		0.994845	N
17	B5	FALSE	1179 US	RPL13A	UNKNOWN	VIC	NFQ-MGB							21.8998	21.708	0.219483						FALSE	0.2	TRUE	3	16	Amp		0.920722	N
18	B6	FALSE	1179 US	HCN2	UNKNOWN	FAM	NFQ-MGB				2.12098	1.86772	2.40858	25.976	26.2902	0.292601	4.50737	4.58229	0.073849	0.0426368	-1.08473	FALSE	0.2	TRUE	3	21	Amp		0.996745	N
18	B6	FALSE	1179 US	RPL13A	UNKNOWN	VIC	NFQ-MGB							21.4686	21.708	0.219483						FALSE	0.2	TRUE	3	16	Amp		0.907919	N
19	B7	FALSE	1180 US	HCN2	UNKNOWN	FAM	NFQ-MGB				1.07042	0.897611	1.27651	26.9937	27.0023	0.0203927	5.68192	5.56883	0.102257	0.0590384	-0.0981833	FALSE	0.2	TRUE	3	23	Amp		0.996335	N
19	B7	FALSE	1180 US	RPL13A	UNKNOWN	VIC	NFQ-MGB							21.3117	21.4335	0.116024						FALSE	0.2	TRUE	3	15	Amp		0.892205	N
20	B8	FALSE	1180 US	HCN2	UNKNOWN	FAM	NFQ-MGB				1.07042	0.897611	1.27651	27.0256	27.0023	0.0203927	5.48288	5.56883	0.102257	0.0590384	-0.0981833	FALSE	0.2	TRUE	3	21	Amp		0.993584	N
20	B8	FALSE	1180 US	RPL13A	UNKNOWN	VIC	NFQ-MGB							21.5428	21.4335	0.116024						FALSE	0.2	TRUE	3	16	Amp		0.898676	N
21	B9	FALSE	1180 US	HCN2	UNKNOWN	FAM	NFQ-MGB				1.07042	0.897611	1.27651	26.9877	27.0023	0.0203927	5.5417	5.56883	0.102257	0.0590384	-0.0981833	FALSE	0.2	TRUE	3	22	Amp		0.995983	N
21	B9	FALSE	1180 US	RPL13A	UNKNOWN	VIC	NFQ-MGB							21.446	21.4335	0.116024						FALSE	0.2	TRUE	3	15	Amp		0.910338	N
22	B10	FALSE	1183 US	HCN2	UNKNOWN	FAM	NFQ-MGB				2.93014	1.9422	4.4206	25.5687	25.5732	0.229652	4.10394	4.11605	0.238825	0.137886	-1.55097	FALSE	0.2	TRUE	3	21	Amp		0.993376	N
22	B10	FALSE	1183 US	RPL13A	UNKNOWN	VIC	NFQ-MGB							21.4647	21.4572	0.0111044						FALSE	0.2	TRUE	3	16	Amp		0.919655	N
23	B11	FALSE	1183 US	HCN2	UNKNOWN	FAM	NFQ-MGB				2.93014	1.9422	4.4206	25.8051	25.5732	0.229652	4.3607	4.11605	0.238825	0.137886	-1.55097	FALSE	0.2	TRUE	3	21	Amp		0.982855	N
23	B11	FALSE	1183 US	RPL13A	UNKNOWN	VIC	NFQ-MGB							21.4444	21.4572	0.0111044						FALSE	0.2	TRUE	3	16	Amp		0.920454	N
24	B12	FALSE	1183 US	HCN2	UNKNOWN	FAM	NFQ-MGB				2.93014	1.9422	4.4206	25.3459	25.5732	0.229652	3.88351	4.11605	0.238825	0.137886	-1.55097	FALSE	0.2	TRUE	3	18	Amp		0.979279	N
24	B12	FALSE	1183 US	RPL13A	UNKNOWN	VIC	NFQ-MGB							21.4624	21.4572	0.0111044						FALSE	0.2	TRUE	3	15	Amp		0.91236	N
25	C1	FALSE	1184 US	HCN2	UNKNOWN	FAM	NFQ-MGB				1.32218	1.1164	1.5659	26.7757	26.7525	0.096445	5.18084	5.2641	0.0982501	0.0567247	-0.402922	FALSE	0.2	TRUE	3	22	Amp		0.995667	N
25	C1	FALSE	1184 US	RPL13A	UNKNOWN	VIC	NFQ-MGB							21.5949	21.4884	0.185593						FALSE	0.2	TRUE	3	16	Amp		0.937011	N
26	C2	FALSE	1184 US	HCN2	UNKNOWN	FAM	NFQ-MGB				1.32218	1.1164	1.5659	26.8352	26.7525	0.096445	5.23898	5.2641	0.0982501	0.0567247	-0.402922	FALSE	0.2	TRUE	3	22	Amp		0.995021	N
26	C2	FALSE	1184 US	RPL13A	UNKNOWN	VIC	NFQ-MGB							21.5963	21.4884	0.185593						FALSE	0.2	TRUE	3	16	Amp		0.92243	N
27	C3	FALSE	1184 US	HCN2	UNKNOWN	FAM	NFQ-MGB				1.32218	1.1164	1.5659	26.6466	26.7525	0.096445	5.37247	5.2641	0.0982501	0.0567247	-0.402922	FALSE	0.2	TRUE	3	22	Amp		0.996231	N
27	C3	FALSE	1184 US	RPL13A	UNKNOWN	VIC	NFQ-MGB							21.2741	21.4884	0.185593						FALSE	0.2	TRUE	3	16	Amp		0.900358	N
28	C4	FALSE	1185 US	HCN2	UNKNOWN	FAM	NFQ-MGB				2.32851	2.15945	2.51079	25.625	25.7086	0.0769792	4.49368	4.44761	0.0437732	0.0252725	-1.21941	FALSE	0.2	TRUE	3	20	Amp		0.993871	N
28	C4	FALSE	1185 US	RPL13A	UNKNOWN	VIC	NFQ-MGB							21.1313	21.261	0.120668						FALSE	0.2	TRUE	3	16	Amp		0.904714	N
29	C5	FALSE	1185 US	HCN2	UNKNOWN	FAM	NFQ-MGB				2.32851	2.15945	2.51079	25.7243	25.7086	0.0769792	4.4426	4.44761	0.0437732	0.0252725	-1.21941	FALSE	0.2	TRUE	3	21	Amp		0.997037	N
29	C5	FALSE	1185 US	RPL13A	UNKNOWN	VIC	NFQ-MGB							21.2817	21.261	0.120668						FALSE	0.2	TRUE	3	16	Amp		0.925466	N
30	C6	FALSE	1185 US	HCN2	UNKNOWN	FAM	NFQ-MGB				2.32851	2.15945	2.51079	25.7765	25.7086	0.0769792	4.40656	4.44761	0.0437732	0.0252725	-1.21941	FALSE	0.2	TRUE	3	20	Amp		0.995422	N
30	C6	FALSE	1185 US	RPL13A	UNKNOWN	VIC	NFQ-MGB							21.3699	21.261	0.120668						FALSE	0.2	TRUE	3	16	Amp		0.920242	N
31	C7	FALSE	1188 US	HCN2	UNKNOWN	FAM	NFQ-MGB				2.72874	2.49131	2.98879	26.3886	26.3304	0.074123	4.20855	4.21878	0.0528668	0.0305227	-1.44823	FALSE	0.2	TRUE	3	20	Amp		0.994776	N
31	C7	FALSE	1188 US	RPL13A	UNKNOWN	VIC	NFQ-MGB							22.18	22.1116	0.0593032						FALSE	0.2	TRUE	3	17	Amp		0.964591	N
32	C8	FALSE	1188 US	HCN2	UNKNOWN	FAM	NFQ-MGB				2.72874	2.49131	2.98879	26.2469	26.3304	0.074123	4.17178	4.21878	0.0528668	0.0305227	-1.44823	FALSE	0.2	TRUE	3	21	Amp		0.995004	N
32	C8	FALSE	1188 US	RPL13A	UNKNOWN	VIC	NFQ-MGB							22.0752	22.1116	0.0593032						FALSE	0.2	TRUE	3	17	Amp		0.965685	N
33	C9	FALSE	1188 US	HCN2	UNKNOWN	FAM	NFQ-MGB				2.72874	2.49131	2.98879	26.3557	26.3304	0.074123	4.27602	4.21878	0.0528668	0.0305227	-1.44823	FALSE	0.2	TRUE	3	22	Amp		0.99289	N
33	C9	FALSE	1188 US	RPL13A	UNKNOWN	VIC	NFQ-MGB							22.0796	22.1116	0.0593032						FALSE	0.2	TRUE	3	17	Amp		0.968425	N
34	C10	FALSE	1190 US	HCN2	UNKNOWN	FAM	NFQ-MGB				0.666161	0.590325	0.751738	28.0892	27.9707	0.125312	6.32068	6.25308	0.0701893	0.0405238	0.586058	FALSE	0.2	TRUE	3	23	Amp		0.995409	N
34	C10	FALSE	1190 US	RPL13A	UNKNOWN	VIC	NFQ-MGB							21.7685	21.7177	0.0551852						FALSE	0.2	TRUE	3	16	Amp		0.975889	N
35	C11	FALSE	1190 US	HCN2	UNKNOWN	FAM	NFQ-MGB				0.666161	0.590325	0.751738	27.9835	27.9707	0.125312	6.25798	6.25308	0.0701893	0.0405238	0.586058	FALSE	0.2	TRUE	3	22	Amp		0.995004	N
35	C11	FALSE	1190 US	RPL13A	UNKNOWN	VIC	NFQ-MGB							21.7255	21.7177	0.0551852						FALSE	0.2	TRUE	3	16	Amp		0.964487	N
36	C12	FALSE	1190 US	HCN2	UNKNOWN	FAM	NFQ-MGB				0.666161	0.590325	0.751738	27.8395	27.9707	0.125312	6.18056	6.25308	0.0701893	0.0405238	0.586058	FALSE	0.2	TRUE	3	22	Amp		0.992365	N
36	C12	FALSE	1190 US	RPL13A	UNKNOWN	VIC	NFQ-MGB							21.659	21.7177	0.0551852						FALSE	0.2	TRUE	3	16	Amp		0.967026	N
37	D1	FALSE	1199 US	HCN2	UNKNOWN	FAM	NFQ-MGB				1.11351	1.02022	1.21532	27.7182	27.8904	0.149355	5.45419	5.51191	0.0508123	0.0293365	-0.155109	FALSE	0.2	TRUE	3	23	Amp		0.995717	N
37	D1	FALSE	1199 US	RPL13A	UNKNOWN	VIC	NFQ-MGB							22.264	22.3785	0.100639						FALSE	0.2	TRUE	3	17	Amp		0.974708	N
38	D2	FALSE	1199 US	HCN2	UNKNOWN	FAM	NFQ-MGB				1.11351	1.02022	1.21532	27.9684	27.8904	0.149355	5.5499	5.51191	0.0508123	0.0293365	-0.155109	FALSE	0.2	TRUE	3	24	Amp		0.995759	N
38	D2	FALSE	1199 US	RPL13A	UNKNOWN	VIC	NFQ-MGB							22.4185	22.3785	0.100639						FALSE	0.2	TRUE	3	16	Amp		0.976995	N
39	D3	FALSE	1199 US	HCN2	UNKNOWN	FAM	NFQ-MGB				1.11351	1.02022	1.21532	27.9846	27.8904	0.149355	5.53163	5.51191	0.0508123	0.0293365	-0.155109	FALSE	0.2	TRUE	3	23	Amp		0.995102	N
39	D3	FALSE	1199 US	RPL13A	UNKNOWN	VIC	NFQ-MGB							22.453	22.3785	0.100639						FALSE	0.2	TRUE	3	17	Amp		0.97099	N
40	D4	FALSE	1205 US	HCN2	UNKNOWN	FAM	NFQ-MGB				0.817672	0.67591	0.989168	27.5604	27.4789	0.163242	5.95199	5.95742	0.110579	0.0638426	0.290405	FALSE	0.2	TRUE	3	23	Amp		0.993649	N
40	D4	FALSE	1205 US	RPL13A	UNKNOWN	VIC	NFQ-MGB							21.6084	21.5215	0.08376						FALSE	0.2	TRUE	3	16	Amp		0.98385	N
41	D5	FALSE	1205 US	HCN2	UNKNOWN	FAM	NFQ-MGB				0.817672	0.67591	0.989168	27.291	27.4789	0.163242	5.84966	5.95742	0.110579	0.0638426	0.290405	FALSE	0.2	TRUE	3	23	Amp		0.992478	N
41	D5	FALSE	1205 US	RPL13A	UNKNOWN	VIC	NFQ-MGB							21.4413	21.5215	0.08376						FALSE	0.2	TRUE	3	16	Amp		0.990547	N
42	D6	FALSE	1205 US	HCN2	UNKNOWN	FAM	NFQ-MGB				0.817672	0.67591	0.989168	27.5854	27.4789	0.163242	6.07062	5.95742	0.110579	0.0638426	0.290405	FALSE	0.2	TRUE	3	23	Amp		0.992794	N
42	D6	FALSE	1205 US	RPL13A	UNKNOWN	VIC	NFQ-MGB							21.5148	21.5215	0.08376						FALSE	0.2	TRUE	3	16	Amp		0.98404	N
43	D7	FALSE	1213 US	HCN2	UNKNOWN	FAM	NFQ-MGB				0.97569	0.919926	1.03483	27.5865	27.6334	0.0938647	5.72923	5.70252	0.0341788	0.0197331	0.0355059	FALSE	0.2	TRUE	3	23	Amp		0.99686	N
43	D7	FALSE	1213 US	RPL13A	UNKNOWN	VIC	NFQ-MGB							21.8572	21.9309	0.08717						FALSE	0.2	TRUE	3	16	Amp		0.977661	N
44	D8	FALSE	1213 US	HCN2	UNKNOWN	FAM	NFQ-MGB				0.97569	0.919926	1.03483	27.5722	27.6334	0.0938647	5.66401	5.70252	0.0341788	0.0197331	0.0355059	FALSE	0.2	TRUE	3	23	Amp		0.994423	N
44	D8	FALSE	1213 US	RPL13A	UNKNOWN	VIC	NFQ-MGB							21.9082	21.9309	0.08717						FALSE	0.2	TRUE	3	16	Amp		0.977654	N
45	D9	FALSE	1213 US	HCN2	UNKNOWN	FAM	NFQ-MGB				0.97569	0.919926	1.03483	27.7414	27.6334	0.0938647	5.71434	5.70252	0.0341788	0.0197331	0.0355059	FALSE	0.2	TRUE	3	23	Amp		0.99345	N
45	D9	FALSE	1213 US	RPL13A	UNKNOWN	VIC	NFQ-MGB							22.0271	21.9309	0.08717						FALSE	0.2	TRUE	3	16	Amp		0.972266	N
46	D10	FALSE	1160 RÜ	HCN2	UNKNOWN	FAM	NFQ-MGB				1.64708	1.18508	2.28919	27.2575	27.3393	0.278073	4.86822	4.94711	0.191184	0.11038	-0.719911	FALSE	0.2	TRUE	3	23	Amp		0.995183	N
46	D10	FALSE	1160 RÜ	RPL13A	UNKNOWN	VIC	NFQ-MGB							22.3893	22.3922	0.0903696						FALSE	0.2	TRUE	3	16	Amp		0.969863	N
47	D11	FALSE	1160 RÜ	HCN2	UNKNOWN	FAM	NFQ-MGB				1.64708	1.18508	2.28919	27.6491	27.3393	0.278073	5.16511	4.94711	0.191184	0.11038	-0.719911	FALSE	0.2	TRUE	3	23	Amp		0.964044	N
47	D11	FALSE	1160 RÜ	RPL13A	UNKNOWN	VIC	NFQ-MGB							22.484	22.3922	0.0903696						FALSE	0.2	TRUE	3	17	Amp		0.977633	N
48	D12	FALSE	1160 RÜ	HCN2	UNKNOWN	FAM	NFQ-MGB				1.64708	1.18508	2.28919	27.1113	27.3393	0.278073	4.80799	4.94711	0.191184	0.11038	-0.719911	FALSE	0.2	TRUE	3	22	Amp		0.994639	N
48	D12	FALSE	1160 RÜ	RPL13A	UNKNOWN	VIC	NFQ-MGB							22.3033	22.3922	0.0903696						FALSE	0.2	TRUE	3	17	Amp		0.975979	N
49	E1	FALSE	1173 Rü	HCN2	UNKNOWN	FAM	NFQ-MGB				0.631101	0.537261	0.741332	27.9871	28.0289	0.0692005	6.38959	6.33107	0.0934925	0.0539779	0.664057	FALSE	0.2	TRUE	3	23	Amp		0.992929	N
49	E1	FALSE	1173 Rü	RPL13A	UNKNOWN	VIC	NFQ-MGB							21.5975	21.6978	0.0890685						FALSE	0.2	TRUE	3	16	Amp		0.985157	N
50	E2	FALSE	1173 Rü	HCN2	UNKNOWN	FAM	NFQ-MGB				0.631101	0.537261	0.741332	28.1088	28.0289	0.0692005	6.38038	6.33107	0.0934925	0.0539779	0.664057	FALSE	0.2	TRUE	3	24	Amp		0.995501	N
50	E2	FALSE	1173 Rü	RPL13A	UNKNOWN	VIC	NFQ-MGB							21.7284	21.6978	0.0890685						FALSE	0.2	TRUE	3	16	Amp		0.981584	N
51	E3	FALSE	1173 Rü	HCN2	UNKNOWN	FAM	NFQ-MGB				0.631101	0.537261	0.741332	27.9908	28.0289	0.0692005	6.22325	6.33107	0.0934925	0.0539779	0.664057	FALSE	0.2	TRUE	3	24	Amp		0.996058	N
51	E3	FALSE	1173 Rü	RPL13A	UNKNOWN	VIC	NFQ-MGB							21.7676	21.6978	0.0890685						FALSE	0.2	TRUE	3	16	Amp		0.979066	N
52	E4	FALSE	1174 US	HCN2	UNKNOWN	FAM	NFQ-MGB				1.50554	1.29596	1.74902	27.5598	27.6946	0.116781	4.97867	5.07673	0.0870568	0.0502623	-0.590284	FALSE	0.2	TRUE	3	22	Amp		0.995386	N
52	E4	FALSE	1174 US	RPL13A	UNKNOWN	VIC	NFQ-MGB							22.5811	22.6179	0.0362366						FALSE	0.2	TRUE	3	17	Amp		0.990167	N
53	E5	FALSE	1174 US	HCN2	UNKNOWN	FAM	NFQ-MGB				1.50554	1.29596	1.74902	27.7639	27.6946	0.116781	5.14492	5.07673	0.0870568	0.0502623	-0.590284	FALSE	0.2	TRUE	3	23	Amp		0.994551	N
53	E5	FALSE	1174 US	RPL13A	UNKNOWN	VIC	NFQ-MGB							22.6189	22.6179	0.0362366						FALSE	0.2	TRUE	3	16	Amp		0.982591	N
54	E6	FALSE	1174 US	HCN2	UNKNOWN	FAM	NFQ-MGB				1.50554	1.29596	1.74902	27.7602	27.6946	0.116781	5.10661	5.07673	0.0870568	0.0502623	-0.590284	FALSE	0.2	TRUE	3	22	Amp		0.993294	N
54	E6	FALSE	1174 US	RPL13A	UNKNOWN	VIC	NFQ-MGB							22.6535	22.6179	0.0362366						FALSE	0.2	TRUE	3	17	Amp		0.988317	N
55	E7	FALSE	1184 RÜ	HCN2	UNKNOWN	FAM	NFQ-MGB				0.723494	0.691347	0.757137	27.5526	27.3756	0.195263	6.1572	6.13396	0.0263963	0.0152399	0.466946	FALSE	0.2	TRUE	3	22	Amp		0.995976	N
55	E7	FALSE	1184 RÜ	RPL13A	UNKNOWN	VIC	NFQ-MGB							21.3954	21.2417	0.191806						FALSE	0.2	TRUE	3	16	Amp		0.831866	N
56	E8	FALSE	1184 RÜ	HCN2	UNKNOWN	FAM	NFQ-MGB				0.723494	0.691347	0.757137	27.4081	27.3756	0.195263	6.10526	6.13396	0.0263963	0.0152399	0.466946	FALSE	0.2	TRUE	3	22	Amp		0.991795	N
56	E8	FALSE	1184 RÜ	RPL13A	UNKNOWN	VIC	NFQ-MGB							21.3029	21.2417	0.191806						FALSE	0.2	TRUE	3	16	Amp		0.838983	N
57	E9	FALSE	1184 RÜ	HCN2	UNKNOWN	FAM	NFQ-MGB				0.723494	0.691347	0.757137	27.1662	27.3756	0.195263	6.13943	6.13396	0.0263963	0.0152399	0.466946	FALSE	0.2	TRUE	3	22	Amp		0.993678	N
57	E9	FALSE	1184 RÜ	RPL13A	UNKNOWN	VIC	NFQ-MGB							21.0267	21.2417	0.191806						FALSE	0.2	TRUE	3	15	Amp		0.83619	N
58	E10	FALSE	1185 Rü	HCN2	UNKNOWN	FAM	NFQ-MGB				0.739883	0.709503	0.771565	27.2544	27.2559	0.0308619	6.1074	6.10165	0.0243504	0.0140587	0.43463	FALSE	0.2	TRUE	3	23	Amp		0.995142	N
58	E10	FALSE	1185 Rü	RPL13A	UNKNOWN	VIC	NFQ-MGB							21.147	21.1543	0.00941055						FALSE	0.2	TRUE	3	15	Amp		0.830871	N
59	E11	FALSE	1185 Rü	HCN2	UNKNOWN	FAM	NFQ-MGB				0.739883	0.709503	0.771565	27.2875	27.2559	0.0308619	6.12261	6.10165	0.0243504	0.0140587	0.43463	FALSE	0.2	TRUE	3	22	Amp		0.993877	N
59	E11	FALSE	1185 Rü	RPL13A	UNKNOWN	VIC	NFQ-MGB							21.1649	21.1543	0.00941055						FALSE	0.2	TRUE	3	16	Amp		0.83765	N
60	E12	FALSE	1185 Rü	HCN2	UNKNOWN	FAM	NFQ-MGB				0.739883	0.709503	0.771565	27.2259	27.2559	0.0308619	6.07494	6.10165	0.0243504	0.0140587	0.43463	FALSE	0.2	TRUE	3	22	Amp		0.992182	N
60	E12	FALSE	1185 Rü	RPL13A	UNKNOWN	VIC	NFQ-MGB							21.1509	21.1543	0.00941055						FALSE	0.2	TRUE	3	15	Amp		0.830268	N
61	F1	FALSE	1188 RÜ	HCN2	UNKNOWN	FAM	NFQ-MGB				0.807845	0.779254	0.837486	26.3996	26.6294	0.210977	5.99892	5.97487	0.0209271	0.0120822	0.307849	FALSE	0.2	TRUE	3	22	Amp		0.996841	N
61	F1	FALSE	1188 RÜ	RPL13A	UNKNOWN	VIC	NFQ-MGB							20.4007	20.6545	0.231341						FALSE	0.2	TRUE	3	15	Amp		0.814222	N
62	F2	FALSE	1188 RÜ	HCN2	UNKNOWN	FAM	NFQ-MGB				0.807845	0.779254	0.837486	26.8144	26.6294	0.210977	5.96085	5.97487	0.0209271	0.0120822	0.307849	FALSE	0.2	TRUE	3	21	Amp		0.995177	N
62	F2	FALSE	1188 RÜ	RPL13A	UNKNOWN	VIC	NFQ-MGB							20.8535	20.6545	0.231341						FALSE	0.2	TRUE	3	15	Amp		0.835944	N
63	F3	FALSE	1188 RÜ	HCN2	UNKNOWN	FAM	NFQ-MGB				0.807845	0.779254	0.837486	26.6742	26.6294	0.210977	5.96482	5.97487	0.0209271	0.0120822	0.307849	FALSE	0.2	TRUE	3	22	Amp		0.996629	N
63	F3	FALSE	1188 RÜ	RPL13A	UNKNOWN	VIC	NFQ-MGB							20.7093	20.6545	0.231341						FALSE	0.2	TRUE	3	15	Amp		0.820161	N
64	F4	FALSE	1190 Rü	HCN2	UNKNOWN	FAM	NFQ-MGB				0.488329	0.412921	0.577507	27.4976	27.5847	0.112612	6.73458	6.70109	0.0974124	0.0562411	1.03408	FALSE	0.2	TRUE	3	22	Amp		0.993672	N
64	F4	FALSE	1190 Rü	RPL13A	UNKNOWN	VIC	NFQ-MGB							20.763	20.8836	0.104864						FALSE	0.2	TRUE	3	15	Amp		0.818795	N
65	F5	FALSE	1190 Rü	HCN2	UNKNOWN	FAM	NFQ-MGB				0.488329	0.412921	0.577507	27.5447	27.5847	0.112612	6.59135	6.70109	0.0974124	0.0562411	1.03408	FALSE	0.2	TRUE	3	23	Amp		0.996701	N
65	F5	FALSE	1190 Rü	RPL13A	UNKNOWN	VIC	NFQ-MGB							20.9533	20.8836	0.104864						FALSE	0.2	TRUE	3	15	Amp		0.828978	N
66	F6	FALSE	1190 Rü	HCN2	UNKNOWN	FAM	NFQ-MGB				0.488329	0.412921	0.577507	27.7119	27.5847	0.112612	6.77735	6.70109	0.0974124	0.0562411	1.03408	FALSE	0.2	TRUE	3	22	Amp		0.994605	N
66	F6	FALSE	1190 Rü	RPL13A	UNKNOWN	VIC	NFQ-MGB							20.9345	20.8836	0.104864						FALSE	0.2	TRUE	3	15	Amp		0.829812	N
67	F7	FALSE	1199 Rü	HCN2	UNKNOWN	FAM	NFQ-MGB				0.608002	0.521922	0.708278	27.4032	27.3786	0.184178	6.29905	6.38487	0.0886586	0.0511871	0.717853	FALSE	0.2	TRUE	3	22	Amp		0.994453	N
67	F7	FALSE	1199 Rü	RPL13A	UNKNOWN	VIC	NFQ-MGB							21.1042	20.9937	0.165145						FALSE	0.2	TRUE	3	16	Amp		0.828761	N
68	F8	FALSE	1199 Rü	HCN2	UNKNOWN	FAM	NFQ-MGB				0.608002	0.521922	0.708278	27.1833	27.3786	0.184178	6.37945	6.38487	0.0886586	0.0511871	0.717853	FALSE	0.2	TRUE	3	22	Amp		0.994082	N
68	F8	FALSE	1199 Rü	RPL13A	UNKNOWN	VIC	NFQ-MGB							20.8038	20.9937	0.165145						FALSE	0.2	TRUE	3	15	Amp		0.812748	N
69	F9	FALSE	1199 Rü	HCN2	UNKNOWN	FAM	NFQ-MGB				0.608002	0.521922	0.708278	27.5492	27.3786	0.184178	6.47611	6.38487	0.0886586	0.0511871	0.717853	FALSE	0.2	TRUE	3	22	Amp		0.994723	N
69	F9	FALSE	1199 Rü	RPL13A	UNKNOWN	VIC	NFQ-MGB							21.073	20.9937	0.165145						FALSE	0.2	TRUE	3	15	Amp		0.816678	N
70	F10	FALSE	1205 Rü	HCN2	UNKNOWN	FAM	NFQ-MGB				0.647191	0.61718	0.67866	26.7027	26.8775	0.152327	6.31898	6.29475	0.0275744	0.0159201	0.627737	FALSE	0.2	TRUE	3	22	Amp		0.995414	N
70	F10	FALSE	1205 Rü	RPL13A	UNKNOWN	VIC	NFQ-MGB							20.3837	20.5828	0.17585						FALSE	0.2	TRUE	3	15	Amp		0.809011	N
71	F11	FALSE	1205 Rü	HCN2	UNKNOWN	FAM	NFQ-MGB				0.647191	0.61718	0.67866	26.9819	26.8775	0.152327	6.26475	6.29475	0.0275744	0.0159201	0.627737	FALSE	0.2	TRUE	3	22	Amp		0.994124	N
71	F11	FALSE	1205 Rü	RPL13A	UNKNOWN	VIC	NFQ-MGB							20.7171	20.5828	0.17585						FALSE	0.2	TRUE	3	15	Amp		0.826303	N
72	F12	FALSE	1205 Rü	HCN2	UNKNOWN	FAM	NFQ-MGB				0.647191	0.61718	0.67866	26.948	26.8775	0.152327	6.30053	6.29475	0.0275744	0.0159201	0.627737	FALSE	0.2	TRUE	3	22	Amp		0.994653	N
72	F12	FALSE	1205 Rü	RPL13A	UNKNOWN	VIC	NFQ-MGB							20.6474	20.5828	0.17585						FALSE	0.2	TRUE	3	15	Amp		0.809154	N
73	G1	FALSE	1213 Rü	HCN2	UNKNOWN	FAM	NFQ-MGB				0.734323	0.659484	0.817655	26.9174	27.0556	0.120881	6.0686	6.11253	0.0624268	0.0360421	0.445513	FALSE	0.2	TRUE	3	22	Amp		0.996882	N
73	G1	FALSE	1213 Rü	RPL13A	UNKNOWN	VIC	NFQ-MGB							20.8488	20.9431	0.0879345						FALSE	0.2	TRUE	3	15	Amp		0.841027	N
74	G2	FALSE	1213 Rü	HCN2	UNKNOWN	FAM	NFQ-MGB				0.734323	0.659484	0.817655	27.1416	27.0556	0.120881	6.18399	6.11253	0.0624268	0.0360421	0.445513	FALSE	0.2	TRUE	3	22	Amp		0.992488	N
74	G2	FALSE	1213 Rü	RPL13A	UNKNOWN	VIC	NFQ-MGB							20.9576	20.9431	0.0879345						FALSE	0.2	TRUE	3	15	Amp		0.832005	N
75	G3	FALSE	1213 Rü	HCN2	UNKNOWN	FAM	NFQ-MGB				0.734323	0.659484	0.817655	27.1078	27.0556	0.120881	6.085	6.11253	0.0624268	0.0360421	0.445513	FALSE	0.2	TRUE	3	22	Amp		0.992872	N
75	G3	FALSE	1213 Rü	RPL13A	UNKNOWN	VIC	NFQ-MGB							21.0228	20.9431	0.0879345						FALSE	0.2	TRUE	3	15	Amp		0.834718	N
76	G4	FALSE	1214 Rü	HCN2	UNKNOWN	FAM	NFQ-MGB				0.784651	0.755945	0.814447	26.6121	26.7719	0.148051	6.04124	6.0169	0.0216452	0.0124969	0.349878	FALSE	0.2	TRUE	3	22	Amp		0.996635	N
76	G4	FALSE	1214 Rü	RPL13A	UNKNOWN	VIC	NFQ-MGB							20.5709	20.755	0.166466						FALSE	0.2	TRUE	3	15	Amp		0.824753	N
77	G5	FALSE	1214 Rü	HCN2	UNKNOWN	FAM	NFQ-MGB				0.784651	0.755945	0.814447	26.9044	26.7719	0.148051	6.00962	6.0169	0.0216452	0.0124969	0.349878	FALSE	0.2	TRUE	3	22	Amp		0.997003	N
77	G5	FALSE	1214 Rü	RPL13A	UNKNOWN	VIC	NFQ-MGB							20.8947	20.755	0.166466						FALSE	0.2	TRUE	3	15	Amp		0.830339	N
78	G6	FALSE	1214 Rü	HCN2	UNKNOWN	FAM	NFQ-MGB				0.784651	0.755945	0.814447	26.7994	26.7719	0.148051	5.99982	6.0169	0.0216452	0.0124969	0.349878	FALSE	0.2	TRUE	3	21	Amp		0.995326	N
78	G6	FALSE	1214 Rü	RPL13A	UNKNOWN	VIC	NFQ-MGB							20.7996	20.755	0.166466						FALSE	0.2	TRUE	3	15	Amp		0.836517	N
79	G7	FALSE	1176 Rü	HCN2	UNKNOWN	FAM	NFQ-MGB				1.01828	0.917943	1.12958	26.9724	27.087	0.207254	5.68213	5.64089	0.0602437	0.0347817	-0.02613	FALSE	0.2	TRUE	3	22	Amp		0.995588	N
79	G7	FALSE	1176 Rü	RPL13A	UNKNOWN	VIC	NFQ-MGB							21.2903	21.4461	0.267069						FALSE	0.2	TRUE	3	15	Amp		0.8477	N
80	G8	FALSE	1176 Rü	HCN2	UNKNOWN	FAM	NFQ-MGB				1.01828	0.917943	1.12958	26.9622	27.087	0.207254	5.66878	5.64089	0.0602437	0.0347817	-0.02613	FALSE	0.2	TRUE	3	22	Amp		0.996332	N
80	G8	FALSE	1176 Rü	RPL13A	UNKNOWN	VIC	NFQ-MGB							21.2934	21.4461	0.267069						FALSE	0.2	TRUE	3	16	Amp		0.834788	N
81	G9	FALSE	1176 Rü	HCN2	UNKNOWN	FAM	NFQ-MGB				1.01828	0.917943	1.12958	27.3262	27.087	0.207254	5.57175	5.64089	0.0602437	0.0347817	-0.02613	FALSE	0.2	TRUE	3	22	Amp		0.993509	N
81	G9	FALSE	1176 Rü	RPL13A	UNKNOWN	VIC	NFQ-MGB							21.7544	21.4461	0.267069						FALSE	0.2	TRUE	3	16	Amp		0.852017	N
82	G10	FALSE	1180 Rü	HCN2	UNKNOWN	FAM	NFQ-MGB				1.65174	1.40576	1.94078	26.8571	27.1905	0.304503	5.00796	4.94303	0.093652	0.05407	-0.72399	FALSE	0.2	TRUE	3	22	Amp		0.993057	N
82	G10	FALSE	1180 Rü	RPL13A	UNKNOWN	VIC	NFQ-MGB							21.8491	22.2475	0.345707						FALSE	0.2	TRUE	3	16	Amp		0.853472	N
83	G11	FALSE	1180 Rü	HCN2	UNKNOWN	FAM	NFQ-MGB				1.65174	1.40576	1.94078	27.2608	27.1905	0.304503	4.83567	4.94303	0.093652	0.05407	-0.72399	FALSE	0.2	TRUE	3	22	Amp		0.994647	N
83	G11	FALSE	1180 Rü	RPL13A	UNKNOWN	VIC	NFQ-MGB							22.4251	22.2475	0.345707						FALSE	0.2	TRUE	3	17	Amp		0.883948	N
84	G12	FALSE	1180 Rü	HCN2	UNKNOWN	FAM	NFQ-MGB				1.65174	1.40576	1.94078	27.4538	27.1905	0.304503	4.98546	4.94303	0.093652	0.05407	-0.72399	FALSE	0.2	TRUE	3	23	Amp		0.995253	N
84	G12	FALSE	1180 Rü	RPL13A	UNKNOWN	VIC	NFQ-MGB							22.4683	22.2475	0.345707						FALSE	0.2	TRUE	3	16	Amp		0.863629	N
85	H1	FALSE	1183 Rü	HCN2	UNKNOWN	FAM	NFQ-MGB				1.85402	1.75836	1.95489	26.1051	26.3603	0.223143	4.80464	4.77636	0.0307671	0.0177634	-0.890657	FALSE	0.2	TRUE	3	21	Amp		0.992175	N
85	H1	FALSE	1183 Rü	RPL13A	UNKNOWN	VIC	NFQ-MGB							21.3005	21.584	0.245798						FALSE	0.2	TRUE	3	15	Amp		0.851644	N
86	H2	FALSE	1183 Rü	HCN2	UNKNOWN	FAM	NFQ-MGB				1.85402	1.75836	1.95489	26.4571	26.3603	0.223143	4.7436	4.77636	0.0307671	0.0177634	-0.890657	FALSE	0.2	TRUE	3	20	Amp		0.990976	N
86	H2	FALSE	1183 Rü	RPL13A	UNKNOWN	VIC	NFQ-MGB							21.7135	21.584	0.245798						FALSE	0.2	TRUE	3	16	Amp		0.864791	N
87	H3	FALSE	1183 Rü	HCN2	UNKNOWN	FAM	NFQ-MGB				1.85402	1.75836	1.95489	26.5187	26.3603	0.223143	4.78084	4.77636	0.0307671	0.0177634	-0.890657	FALSE	0.2	TRUE	3	21	Amp		0.994774	N
87	H3	FALSE	1183 Rü	RPL13A	UNKNOWN	VIC	NFQ-MGB							21.7379	21.584	0.245798						FALSE	0.2	TRUE	3	16	Amp		0.860932	N
94	H10	FALSE	WBC	TNF	UNKNOWN	FAM	NFQ-MGB							23.183	23.105	0.18473						FALSE	0.05	TRUE	3	20	Amp		0.61694	Y
95	H11	FALSE	WBC	TNF	UNKNOWN	FAM	NFQ-MGB							23.2379	23.105	0.18473						FALSE	0.05	TRUE	3	20	Amp		0.614275	Y
96	H12	FALSE	WBC	TNF	UNKNOWN	FAM	NFQ-MGB							22.894	23.105	0.18473						FALSE	0.05	TRUE	3	19	Amp		0.618146	Y
Analysis Type	Multiplex
Endogenous Control	RPL13A
RQ Min/Max Confidence Level	95.0
Reference Sample	Cali 1096 FMS

## Sheet: Auswertung KCNMA1 K.
Block Type	96-Well 0.2-mL Block
Calibration Background is expired	No
Calibration Background performed on	02-11-2020
Calibration Pure Dye ABY is expired	No
Calibration Pure Dye ABY performed on	02-11-2020
Calibration Pure Dye FAM is expired	No
Calibration Pure Dye FAM performed on	02-11-2020
Calibration Pure Dye JUN is expired	No
Calibration Pure Dye JUN performed on	02-11-2020
Calibration Pure Dye NED is expired	No
Calibration Pure Dye NED performed on	02-11-2020
Calibration Pure Dye ROX is expired	No
Calibration Pure Dye ROX performed on	02-11-2020
Calibration Pure Dye SYBR is expired	No
Calibration Pure Dye SYBR performed on	02-11-2020
Calibration Pure Dye TAMRA is expired	No
Calibration Pure Dye TAMRA performed on	02-11-2020
Calibration Pure Dye VIC is expired	No
Calibration Pure Dye VIC performed on	02-11-2020
Calibration ROI is expired	No
Calibration ROI performed on	02-11-2020
Calibration Uniformity is expired	No
Calibration Uniformity performed on	02-11-2020
Chemistry	TAQMAN
Date Created	2020-04-07 10:53:16 AM CEST
Experiment Barcode
Experiment Comment
Experiment File Name	\\klinik.uni-wuerzburg.de\HomeDir\UserData04\Prtvar_D\data\APdata\Desktop\Lukas\Fabry 2 Proben,cDNA,PCR\qPCR duplex\Fibroblasten\KCNMA1 Kontrolle Fabry Fibroblasten 06042020.eds
Experiment Name	KCNMA1 Kontrolle Fabry Fibroblasten 06042020
Experiment Run End Time	2020-04-06 13:31:17 PM CEST
Experiment Type	Comparative Cт (ΔΔCт)
Instrument Name	272322425
Instrument Serial Number	272322425
Instrument Type	QuantStudio™ 3 System
Passive Reference	ROX
Post-read Stage/Step
Pre-read Stage/Step
Quantification Cycle Method	Ct
Signal Smoothing On	true
Stage/ Cycle where Ct Analysis is performed	Stage2, Step2
User Name	Prtvar Danilo
Well	Well Position	Omit	Sample Name	Target Name	Task	Reporter	Quencher	Quantity	Quantity Mean	Quantity SD	RQ	RQ Min	RQ Max	CT	Ct Mean	Ct SD	Delta Ct	Delta Ct Mean	Delta Ct SD	Delta Ct SE	Delta Delta Ct	Automatic Ct Threshold	Ct Threshold	Automatic Baseline	Baseline Start	Baseline End	Amp Status	Comments	Cq Conf	CQCONF
1	A1	FALSE		KCNMA1	NTC	FAM	NFQ-MGB							Undetermined								FALSE	0.2	TRUE	3	39	No Amp		0	Y
1	A1	FALSE		RPL13A	NTC	VIC	NFQ-MGB							Undetermined								FALSE	0.2	TRUE	3	39	No Amp		0	Y
2	A2	FALSE		KCNMA1	NTC	FAM	NFQ-MGB							38.8275								FALSE	0.2	TRUE	3	33	Inconclusive		0.22893	Y
2	A2	FALSE		RPL13A	NTC	VIC	NFQ-MGB							Undetermined								FALSE	0.2	TRUE	3	39	No Amp		0	Y
3	A3	FALSE		KCNMA1	NTC	FAM	NFQ-MGB							Undetermined								FALSE	0.2	TRUE	3	39	No Amp		0	Y
3	A3	FALSE		RPL13A	NTC	VIC	NFQ-MGB							Undetermined								FALSE	0.2	TRUE	3	39	No Amp		0	Y
4	A4	FALSE	1152 FMS	KCNMA1	UNKNOWN	FAM	NFQ-MGB				0.960149	0.941353	0.97932	24.337	24.4304	0.0810685	3.6279	3.64082	0.0114817	0.00662897	0.05867	FALSE	0.2	TRUE	3	19	Amp		0.986709	N
4	A4	FALSE	1152 FMS	RPL13A	UNKNOWN	VIC	NFQ-MGB							20.7091	20.7896	0.0697688						FALSE	0.2	TRUE	3	15	Amp		0.905346	N
5	A5	FALSE	1152 FMS	KCNMA1	UNKNOWN	FAM	NFQ-MGB				0.960149	0.941353	0.97932	24.4721	24.4304	0.0810685	3.6447	3.64082	0.0114817	0.00662897	0.05867	FALSE	0.2	TRUE	3	20	Amp		0.991255	N
5	A5	FALSE	1152 FMS	RPL13A	UNKNOWN	VIC	NFQ-MGB							20.8274	20.7896	0.0697688						FALSE	0.2	TRUE	3	14	Amp		0.898906	N
6	A6	FALSE	1152 FMS	KCNMA1	UNKNOWN	FAM	NFQ-MGB				0.960149	0.941353	0.97932	24.4821	24.4304	0.0810685	3.64986	3.64082	0.0114817	0.00662897	0.05867	FALSE	0.2	TRUE	3	19	Amp		0.985677	N
6	A6	FALSE	1152 FMS	RPL13A	UNKNOWN	VIC	NFQ-MGB							20.8322	20.7896	0.0697688						FALSE	0.2	TRUE	3	15	Amp		0.906674	N
7	A7	FALSE	1135 FMS	KCNMA1	UNKNOWN	FAM	NFQ-MGB				1.50447	1.31213	1.72501	24.7229	24.8555	0.127319	3.07734	2.99289	0.079443	0.0458664	-0.589257	FALSE	0.2	TRUE	3	19	Amp		0.988202	N
7	A7	FALSE	1135 FMS	RPL13A	UNKNOWN	VIC	NFQ-MGB							21.6456	21.8626	0.189497						FALSE	0.2	TRUE	3	16	Amp		0.918851	N
8	A8	FALSE	1135 FMS	KCNMA1	UNKNOWN	FAM	NFQ-MGB				1.50447	1.31213	1.72501	24.8669	24.8555	0.127319	2.91963	2.99289	0.079443	0.0458664	-0.589257	FALSE	0.2	TRUE	3	19	Amp		0.98228	N
8	A8	FALSE	1135 FMS	RPL13A	UNKNOWN	VIC	NFQ-MGB							21.9473	21.8626	0.189497						FALSE	0.2	TRUE	3	16	Amp		0.936326	N
9	A9	FALSE	1135 FMS	KCNMA1	UNKNOWN	FAM	NFQ-MGB				1.50447	1.31213	1.72501	24.9768	24.8555	0.127319	2.98171	2.99289	0.079443	0.0458664	-0.589257	FALSE	0.2	TRUE	3	20	Amp		0.993069	N
9	A9	FALSE	1135 FMS	RPL13A	UNKNOWN	VIC	NFQ-MGB							21.9951	21.8626	0.189497						FALSE	0.2	TRUE	3	17	Amp		0.939234	N
10	A10	FALSE	1134 FMS	KCNMA1	UNKNOWN	FAM	NFQ-MGB				1.32431	1.19351	1.46945	25.1676	25.2281	0.0553195	3.1954	3.17691	0.0603958	0.0348695	-0.405245	FALSE	0.2	TRUE	3	20	Amp		0.978609	N
10	A10	FALSE	1134 FMS	RPL13A	UNKNOWN	VIC	NFQ-MGB							21.9722	22.0512	0.102276						FALSE	0.2	TRUE	3	16	Amp		0.932501	N
11	A11	FALSE	1134 FMS	KCNMA1	UNKNOWN	FAM	NFQ-MGB				1.32431	1.19351	1.46945	25.2405	25.2281	0.0553195	3.22589	3.17691	0.0603958	0.0348695	-0.405245	FALSE	0.2	TRUE	3	20	Amp		0.990747	N
11	A11	FALSE	1134 FMS	RPL13A	UNKNOWN	VIC	NFQ-MGB							22.0146	22.0512	0.102276						FALSE	0.2	TRUE	3	17	Amp		0.924198	N
12	A12	FALSE	1134 FMS	KCNMA1	UNKNOWN	FAM	NFQ-MGB				1.32431	1.19351	1.46945	25.2762	25.2281	0.0553195	3.10943	3.17691	0.0603958	0.0348695	-0.405245	FALSE	0.2	TRUE	3	20	Amp		0.990552	N
12	A12	FALSE	1134 FMS	RPL13A	UNKNOWN	VIC	NFQ-MGB							22.1667	22.0512	0.102276						FALSE	0.2	TRUE	3	17	Amp		0.933636	N
13	B1	FALSE	1096 FMS	KCNMA1	UNKNOWN	FAM	NFQ-MGB				1.09529	0.996879	1.20341	25.0013	25.1235	0.110716	3.46766	3.45084	0.0546753	0.0315668	-0.131311	FALSE	0.2	TRUE	3	20	Amp		0.985414	N
13	B1	FALSE	1096 FMS	RPL13A	UNKNOWN	VIC	NFQ-MGB							21.5337	21.6727	0.122015						FALSE	0.2	TRUE	3	16	Amp		0.915568	N
14	B2	FALSE	1096 FMS	KCNMA1	UNKNOWN	FAM	NFQ-MGB				1.09529	0.996879	1.20341	25.1519	25.1235	0.110716	3.38973	3.45084	0.0546753	0.0315668	-0.131311	FALSE	0.2	TRUE	3	20	Amp		0.987617	N
14	B2	FALSE	1096 FMS	RPL13A	UNKNOWN	VIC	NFQ-MGB							21.7622	21.6727	0.122015						FALSE	0.2	TRUE	3	16	Amp		0.915429	N
15	B3	FALSE	1096 FMS	KCNMA1	UNKNOWN	FAM	NFQ-MGB				1.09529	0.996879	1.20341	25.2172	25.1235	0.110716	3.49513	3.45084	0.0546753	0.0315668	-0.131311	FALSE	0.2	TRUE	3	20	Amp		0.986559	N
15	B3	FALSE	1096 FMS	RPL13A	UNKNOWN	VIC	NFQ-MGB							21.7221	21.6727	0.122015						FALSE	0.2	TRUE	3	16	Amp		0.920619	N
16	B4	FALSE	1090 FMS	KCNMA1	UNKNOWN	FAM	NFQ-MGB				0.340096	0.323752	0.357266	27.28	27.1858	0.0953104	5.10777	5.13814	0.0286028	0.0165138	1.55598	FALSE	0.2	TRUE	3	22	Amp		0.990641	N
16	B4	FALSE	1090 FMS	RPL13A	UNKNOWN	VIC	NFQ-MGB							22.1722	22.0477	0.114389						FALSE	0.2	TRUE	3	16	Amp		0.888983	N
17	B5	FALSE	1090 FMS	KCNMA1	UNKNOWN	FAM	NFQ-MGB				0.340096	0.323752	0.357266	27.188	27.1858	0.0953104	5.16457	5.13814	0.0286028	0.0165138	1.55598	FALSE	0.2	TRUE	3	23	Amp		0.980071	N
17	B5	FALSE	1090 FMS	RPL13A	UNKNOWN	VIC	NFQ-MGB							22.0234	22.0477	0.114389						FALSE	0.2	TRUE	3	16	Amp		0.887976	N
18	B6	FALSE	1090 FMS	KCNMA1	UNKNOWN	FAM	NFQ-MGB				0.340096	0.323752	0.357266	27.0894	27.1858	0.0953104	5.14207	5.13814	0.0286028	0.0165138	1.55598	FALSE	0.2	TRUE	3	22	Amp		0.985857	N
18	B6	FALSE	1090 FMS	RPL13A	UNKNOWN	VIC	NFQ-MGB							21.9474	22.0477	0.114389						FALSE	0.2	TRUE	3	16	Amp		0.896654	N
19	B7	FALSE	1081 FMS	KCNMA1	UNKNOWN	FAM	NFQ-MGB				1.16277	1.03263	1.30931	24.7152	24.77	0.183909	3.44302	3.36458	0.0689335	0.0397988	-0.217567	FALSE	0.2	TRUE	3	20	Amp		0.990078	N
19	B7	FALSE	1081 FMS	RPL13A	UNKNOWN	VIC	NFQ-MGB							21.2721	21.4054	0.221801						FALSE	0.2	TRUE	3	15	Amp		0.910732	N
20	B8	FALSE	1081 FMS	KCNMA1	UNKNOWN	FAM	NFQ-MGB				1.16277	1.03263	1.30931	24.975	24.77	0.183909	3.31362	3.36458	0.0689335	0.0397988	-0.217567	FALSE	0.2	TRUE	3	20	Amp		0.991866	N
20	B8	FALSE	1081 FMS	RPL13A	UNKNOWN	VIC	NFQ-MGB							21.6614	21.4054	0.221801						FALSE	0.2	TRUE	3	16	Amp		0.903204	N
21	B9	FALSE	1081 FMS	KCNMA1	UNKNOWN	FAM	NFQ-MGB				1.16277	1.03263	1.30931	24.6197	24.77	0.183909	3.33711	3.36458	0.0689335	0.0397988	-0.217567	FALSE	0.2	TRUE	3	20	Amp		0.993738	N
21	B9	FALSE	1081 FMS	RPL13A	UNKNOWN	VIC	NFQ-MGB							21.2826	21.4054	0.221801						FALSE	0.2	TRUE	3	15	Amp		0.911578	N
22	B10	FALSE	360	KCNMA1	UNKNOWN	FAM	NFQ-MGB				1.10906	1.02201	1.20352	24.7213	24.74	0.0521871	3.4671	3.43282	0.0474715	0.0274077	-0.149335	FALSE	0.2	TRUE	3	20	Amp		0.990974	N
22	B10	FALSE	360	RPL13A	UNKNOWN	VIC	NFQ-MGB							21.2542	21.3072	0.0980591						FALSE	0.2	TRUE	3	15	Amp		0.894503	N
23	B11	FALSE	360	KCNMA1	UNKNOWN	FAM	NFQ-MGB				1.10906	1.02201	1.20352	24.6998	24.74	0.0521871	3.45272	3.43282	0.0474715	0.0274077	-0.149335	FALSE	0.2	TRUE	3	20	Amp		0.99099	N
23	B11	FALSE	360	RPL13A	UNKNOWN	VIC	NFQ-MGB							21.2471	21.3072	0.0980591						FALSE	0.2	TRUE	3	16	Amp		0.905071	N
24	B12	FALSE	360	KCNMA1	UNKNOWN	FAM	NFQ-MGB				1.10906	1.02201	1.20352	24.799	24.74	0.0521871	3.37863	3.43282	0.0474715	0.0274077	-0.149335	FALSE	0.2	TRUE	3	20	Amp		0.98957	N
24	B12	FALSE	360	RPL13A	UNKNOWN	VIC	NFQ-MGB							21.4204	21.3072	0.0980591						FALSE	0.2	TRUE	3	16	Amp		0.916498	N
25	C1	FALSE	337	KCNMA1	UNKNOWN	FAM	NFQ-MGB				1.38927	1.32159	1.46042	24.7266	24.7369	0.0147858	3.08547	3.10782	0.0290067	0.016747	-0.47433	FALSE	0.2	TRUE	3	20	Amp		0.993834	N
25	C1	FALSE	337	RPL13A	UNKNOWN	VIC	NFQ-MGB							21.6411	21.6291	0.0349898						FALSE	0.2	TRUE	3	16	Amp		0.92498	N
26	C2	FALSE	337	KCNMA1	UNKNOWN	FAM	NFQ-MGB				1.38927	1.32159	1.46042	24.7538	24.7369	0.0147858	3.09739	3.10782	0.0290067	0.016747	-0.47433	FALSE	0.2	TRUE	3	20	Amp		0.993852	N
26	C2	FALSE	337	RPL13A	UNKNOWN	VIC	NFQ-MGB							21.6564	21.6291	0.0349898						FALSE	0.2	TRUE	3	16	Amp		0.947816	N
27	C3	FALSE	337	KCNMA1	UNKNOWN	FAM	NFQ-MGB				1.38927	1.32159	1.46042	24.7302	24.7369	0.0147858	3.1406	3.10782	0.0290067	0.016747	-0.47433	FALSE	0.2	TRUE	3	20	Amp		0.990675	N
27	C3	FALSE	337	RPL13A	UNKNOWN	VIC	NFQ-MGB							21.5896	21.6291	0.0349898						FALSE	0.2	TRUE	3	16	Amp		0.917651	N
28	C4	FALSE	SFN 329	KCNMA1	UNKNOWN	FAM	NFQ-MGB				1	0.909884	1.09904	25.1621	25.1621	0.0295907	3.58281	3.58215	0.0548459	0.0316653	0	FALSE	0.2	TRUE	3	20	Amp		0.987269	N
28	C4	FALSE	SFN 329	RPL13A	UNKNOWN	VIC	NFQ-MGB							21.5793	21.58	0.0252606						FALSE	0.2	TRUE	3	16	Amp		0.912486	N
29	C5	FALSE	SFN 329	KCNMA1	UNKNOWN	FAM	NFQ-MGB				1	0.909884	1.09904	25.1326	25.1621	0.0295907	3.52698	3.58215	0.0548459	0.0316653	0	FALSE	0.2	TRUE	3	19	Amp		0.99261	N
29	C5	FALSE	SFN 329	RPL13A	UNKNOWN	VIC	NFQ-MGB							21.6056	21.58	0.0252606						FALSE	0.2	TRUE	3	16	Amp		0.937696	N
30	C6	FALSE	SFN 329	KCNMA1	UNKNOWN	FAM	NFQ-MGB				1	0.909884	1.09904	25.1918	25.1621	0.0295907	3.63666	3.58215	0.0548459	0.0316653	0	FALSE	0.2	TRUE	3	21	Amp		0.990213	N
30	C6	FALSE	SFN 329	RPL13A	UNKNOWN	VIC	NFQ-MGB							21.5551	21.58	0.0252606						FALSE	0.2	TRUE	3	16	Amp		0.916919	N
31	C7	FALSE	SFN 335	KCNMA1	UNKNOWN	FAM	NFQ-MGB				0.889884	0.807671	0.980466	25.8448	25.6976	0.127848	3.815	3.75046	0.0562972	0.0325032	0.168311	FALSE	0.2	TRUE	3	21	Amp		0.994457	N
31	C7	FALSE	SFN 335	RPL13A	UNKNOWN	VIC	NFQ-MGB							22.0298	21.9472	0.0734897						FALSE	0.2	TRUE	3	16	Amp		0.912486	N
32	C8	FALSE	SFN 335	KCNMA1	UNKNOWN	FAM	NFQ-MGB				0.889884	0.807671	0.980466	25.6339	25.6976	0.127848	3.71142	3.75046	0.0562972	0.0325032	0.168311	FALSE	0.2	TRUE	3	21	Amp		0.994496	N
32	C8	FALSE	SFN 335	RPL13A	UNKNOWN	VIC	NFQ-MGB							21.9225	21.9472	0.0734897						FALSE	0.2	TRUE	3	16	Amp		0.920847	N
33	C9	FALSE	SFN 335	KCNMA1	UNKNOWN	FAM	NFQ-MGB				0.889884	0.807671	0.980466	25.6141	25.6976	0.127848	3.72497	3.75046	0.0562972	0.0325032	0.168311	FALSE	0.2	TRUE	3	21	Amp		0.99122	N
33	C9	FALSE	SFN 335	RPL13A	UNKNOWN	VIC	NFQ-MGB							21.8892	21.9472	0.0734897						FALSE	0.2	TRUE	3	17	Amp		0.916179	N
34	C10	FALSE	SFN 301	KCNMA1	UNKNOWN	FAM	NFQ-MGB				1.66689	1.44773	1.91924	24.7053	24.7132	0.132374	2.9287	2.84499	0.0818681	0.0472666	-0.73716	FALSE	0.2	TRUE	3	20	Amp		0.984833	N
34	C10	FALSE	SFN 301	RPL13A	UNKNOWN	VIC	NFQ-MGB							21.7766	21.8682	0.123117						FALSE	0.2	TRUE	3	16	Amp		0.929447	N
35	C11	FALSE	SFN 301	KCNMA1	UNKNOWN	FAM	NFQ-MGB				1.66689	1.44773	1.91924	24.5849	24.7132	0.132374	2.7651	2.84499	0.0818681	0.0472666	-0.73716	FALSE	0.2	TRUE	3	18	Amp		0.992005	N
35	C11	FALSE	SFN 301	RPL13A	UNKNOWN	VIC	NFQ-MGB							21.8199	21.8682	0.123117						FALSE	0.2	TRUE	3	16	Amp		0.928526	N
36	C12	FALSE	SFN 301	KCNMA1	UNKNOWN	FAM	NFQ-MGB				1.66689	1.44773	1.91924	24.8493	24.7132	0.132374	2.84118	2.84499	0.0818681	0.0472666	-0.73716	FALSE	0.2	TRUE	3	20	Amp		0.989936	N
36	C12	FALSE	SFN 301	RPL13A	UNKNOWN	VIC	NFQ-MGB							22.0082	21.8682	0.123117						FALSE	0.2	TRUE	3	17	Amp		0.933964	N
37	D1	FALSE	SFN 319	KCNMA1	UNKNOWN	FAM	NFQ-MGB				1.59596	1.43378	1.77648	25.4192	25.3641	0.167206	2.87397	2.90773	0.0622357	0.0359318	-0.674423	FALSE	0.2	TRUE	3	21	Amp		0.992422	N
37	D1	FALSE	SFN 319	RPL13A	UNKNOWN	VIC	NFQ-MGB							22.5452	22.4564	0.130405						FALSE	0.2	TRUE	3	17	Amp		0.948552	N
38	D2	FALSE	SFN 319	KCNMA1	UNKNOWN	FAM	NFQ-MGB				1.59596	1.43378	1.77648	25.1764	25.3641	0.167206	2.86967	2.90773	0.0622357	0.0359318	-0.674423	FALSE	0.2	TRUE	3	19	Amp		0.991379	N
38	D2	FALSE	SFN 319	RPL13A	UNKNOWN	VIC	NFQ-MGB							22.3067	22.4564	0.130405						FALSE	0.2	TRUE	3	17	Amp		0.958512	N
39	D3	FALSE	SFN 319	KCNMA1	UNKNOWN	FAM	NFQ-MGB				1.59596	1.43378	1.77648	25.4969	25.3641	0.167206	2.97955	2.90773	0.0622357	0.0359318	-0.674423	FALSE	0.2	TRUE	3	19	Amp		0.986092	N
39	D3	FALSE	SFN 319	RPL13A	UNKNOWN	VIC	NFQ-MGB							22.5174	22.4564	0.130405						FALSE	0.2	TRUE	3	17	Amp		0.940149	N
40	D4	FALSE	SFN 297	KCNMA1	UNKNOWN	FAM	NFQ-MGB				1.89762	1.68414	2.13816	23.5058	23.4404	0.157876	2.7269	2.65796	0.0693103	0.0400163	-0.924192	FALSE	0.2	TRUE	3	18	Amp		0.975452	N
40	D4	FALSE	SFN 297	RPL13A	UNKNOWN	VIC	NFQ-MGB							20.7789	20.7824	0.112208						FALSE	0.2	TRUE	3	15	Amp		0.911396	N
41	D5	FALSE	SFN 297	KCNMA1	UNKNOWN	FAM	NFQ-MGB				1.89762	1.68414	2.13816	23.2603	23.4404	0.157876	2.58828	2.65796	0.0693103	0.0400163	-0.924192	FALSE	0.2	TRUE	3	18	Amp		0.932044	N
41	D5	FALSE	SFN 297	RPL13A	UNKNOWN	VIC	NFQ-MGB							20.672	20.7824	0.112208						FALSE	0.2	TRUE	3	15	Amp		0.920917	N
42	D6	FALSE	SFN 297	KCNMA1	UNKNOWN	FAM	NFQ-MGB				1.89762	1.68414	2.13816	23.5551	23.4404	0.157876	2.6587	2.65796	0.0693103	0.0400163	-0.924192	FALSE	0.2	TRUE	3	18	Amp		0.967915	N
42	D6	FALSE	SFN 297	RPL13A	UNKNOWN	VIC	NFQ-MGB							20.8964	20.7824	0.112208						FALSE	0.2	TRUE	3	15	Amp		0.92993	N
43	D7	FALSE	SFN 295	KCNMA1	UNKNOWN	FAM	NFQ-MGB				2.19232	2.10344	2.28494	24.7242	24.7246	0.0338475	2.43166	2.4497	0.0240338	0.0138759	-1.13246	FALSE	0.2	TRUE	3	19	Amp		0.989642	N
43	D7	FALSE	SFN 295	RPL13A	UNKNOWN	VIC	NFQ-MGB							22.2925	22.2749	0.0217645						FALSE	0.2	TRUE	3	17	Amp		0.968121	N
44	D8	FALSE	SFN 295	KCNMA1	UNKNOWN	FAM	NFQ-MGB				2.19232	2.10344	2.28494	24.7587	24.7246	0.0338475	2.47698	2.4497	0.0240338	0.0138759	-1.13246	FALSE	0.2	TRUE	3	20	Amp		0.991272	N
44	D8	FALSE	SFN 295	RPL13A	UNKNOWN	VIC	NFQ-MGB							22.2817	22.2749	0.0217645						FALSE	0.2	TRUE	3	17	Amp		0.963712	N
45	D9	FALSE	SFN 295	KCNMA1	UNKNOWN	FAM	NFQ-MGB				2.19232	2.10344	2.28494	24.691	24.7246	0.0338475	2.44044	2.4497	0.0240338	0.0138759	-1.13246	FALSE	0.2	TRUE	3	19	Amp		0.990058	N
45	D9	FALSE	SFN 295	RPL13A	UNKNOWN	VIC	NFQ-MGB							22.2506	22.2749	0.0217645						FALSE	0.2	TRUE	3	17	Amp		0.960301	N
46	D10	FALSE	SFN 275	KCNMA1	UNKNOWN	FAM	NFQ-MGB				1.12855	1.0295	1.23713	25.3798	25.3834	0.0660763	3.37389	3.40768	0.0533486	0.0308008	-0.174476	FALSE	0.2	TRUE	3	20	Amp		0.987847	N
46	D10	FALSE	SFN 275	RPL13A	UNKNOWN	VIC	NFQ-MGB							22.0059	21.9757	0.113659						FALSE	0.2	TRUE	3	16	Amp		0.916191	N
47	D11	FALSE	SFN 275	KCNMA1	UNKNOWN	FAM	NFQ-MGB				1.12855	1.0295	1.23713	25.4512	25.3834	0.0660763	3.37996	3.40768	0.0533486	0.0308008	-0.174476	FALSE	0.2	TRUE	3	20	Amp		0.993433	N
47	D11	FALSE	SFN 275	RPL13A	UNKNOWN	VIC	NFQ-MGB							22.0713	21.9757	0.113659						FALSE	0.2	TRUE	3	17	Amp		0.911347	N
48	D12	FALSE	SFN 275	KCNMA1	UNKNOWN	FAM	NFQ-MGB				1.12855	1.0295	1.23713	25.3192	25.3834	0.0660763	3.46918	3.40768	0.0533486	0.0308008	-0.174476	FALSE	0.2	TRUE	3	20	Amp		0.988596	N
48	D12	FALSE	SFN 275	RPL13A	UNKNOWN	VIC	NFQ-MGB							21.85	21.9757	0.113659						FALSE	0.2	TRUE	3	16	Amp		0.918372	N
49	E1	FALSE	SFN 256	KCNMA1	UNKNOWN	FAM	NFQ-MGB				0.972069	0.94911	0.995583	26.5556	26.5519	0.0226384	3.60955	3.62302	0.0138812	0.00801429	0.0408694	FALSE	0.2	TRUE	3	22	Amp		0.992231	N
49	E1	FALSE	SFN 256	RPL13A	UNKNOWN	VIC	NFQ-MGB							22.9461	22.9288	0.0210886						FALSE	0.2	TRUE	3	17	Amp		0.950663	N
50	E2	FALSE	SFN 256	KCNMA1	UNKNOWN	FAM	NFQ-MGB				0.972069	0.94911	0.995583	26.5276	26.5519	0.0226384	3.62224	3.62302	0.0138812	0.00801429	0.0408694	FALSE	0.2	TRUE	3	22	Amp		0.991716	N
50	E2	FALSE	SFN 256	RPL13A	UNKNOWN	VIC	NFQ-MGB							22.9053	22.9288	0.0210886						FALSE	0.2	TRUE	3	17	Amp		0.96488	N
51	E3	FALSE	SFN 256	KCNMA1	UNKNOWN	FAM	NFQ-MGB				0.972069	0.94911	0.995583	26.5724	26.5519	0.0226384	3.63728	3.62302	0.0138812	0.00801429	0.0408694	FALSE	0.2	TRUE	3	22	Amp		0.992592	N
51	E3	FALSE	SFN 256	RPL13A	UNKNOWN	VIC	NFQ-MGB							22.9351	22.9288	0.0210886						FALSE	0.2	TRUE	3	17	Amp		0.95662	N
52	E4	FALSE	SFN 205	KCNMA1	UNKNOWN	FAM	NFQ-MGB				0.668335	0.655243	0.68169	24.998	24.9716	0.0524396	4.17153	4.16351	0.0114901	0.00663382	0.581356	FALSE	0.2	TRUE	3	21	Amp		0.993229	N
52	E4	FALSE	SFN 205	RPL13A	UNKNOWN	VIC	NFQ-MGB							20.8264	20.8081	0.0585572						FALSE	0.2	TRUE	3	15	Amp		0.916257	N
53	E5	FALSE	SFN 205	KCNMA1	UNKNOWN	FAM	NFQ-MGB				0.668335	0.655243	0.68169	25.0057	24.9716	0.0524396	4.15034	4.16351	0.0114901	0.00663382	0.581356	FALSE	0.2	TRUE	3	20	Amp		0.990085	N
53	E5	FALSE	SFN 205	RPL13A	UNKNOWN	VIC	NFQ-MGB							20.8553	20.8081	0.0585572						FALSE	0.2	TRUE	3	15	Amp		0.928116	N
54	E6	FALSE	SFN 205	KCNMA1	UNKNOWN	FAM	NFQ-MGB				0.668335	0.655243	0.68169	24.9112	24.9716	0.0524396	4.16865	4.16351	0.0114901	0.00663382	0.581356	FALSE	0.2	TRUE	3	19	Amp		0.993993	N
54	E6	FALSE	SFN 205	RPL13A	UNKNOWN	VIC	NFQ-MGB							20.7426	20.8081	0.0585572						FALSE	0.2	TRUE	3	15	Amp		0.92089	N
55	E7	FALSE	SFN 234	KCNMA1	UNKNOWN	FAM	NFQ-MGB				0.830552	0.716305	0.963019	25.3815	25.3468	0.0300643	3.75677	3.85001	0.0859433	0.0496194	0.267859	FALSE	0.2	TRUE	3	20	Amp		0.991476	N
55	E7	FALSE	SFN 234	RPL13A	UNKNOWN	VIC	NFQ-MGB							21.6248	21.4968	0.114306						FALSE	0.2	TRUE	3	16	Amp		0.928711	N
56	E8	FALSE	SFN 234	KCNMA1	UNKNOWN	FAM	NFQ-MGB				0.830552	0.716305	0.963019	25.3308	25.3468	0.0300643	3.92606	3.85001	0.0859433	0.0496194	0.267859	FALSE	0.2	TRUE	3	20	Amp		0.991424	N
56	E8	FALSE	SFN 234	RPL13A	UNKNOWN	VIC	NFQ-MGB							21.4047	21.4968	0.114306						FALSE	0.2	TRUE	3	15	Amp		0.933832	N
57	E9	FALSE	SFN 234	KCNMA1	UNKNOWN	FAM	NFQ-MGB				0.830552	0.716305	0.963019	25.3282	25.3468	0.0300643	3.8672	3.85001	0.0859433	0.0496194	0.267859	FALSE	0.2	TRUE	3	20	Amp		0.989144	N
57	E9	FALSE	SFN 234	RPL13A	UNKNOWN	VIC	NFQ-MGB							21.461	21.4968	0.114306						FALSE	0.2	TRUE	3	16	Amp		0.933696	N
58	E10	FALSE	SFN 216	KCNMA1	UNKNOWN	FAM	NFQ-MGB				1.83105	1.50279	2.23102	24.0708	24.3881	0.277447	2.59464	2.70948	0.114741	0.0662455	-0.872673	FALSE	0.2	TRUE	3	17	Amp		0.992004	N
58	E10	FALSE	SFN 216	RPL13A	UNKNOWN	VIC	NFQ-MGB							21.4762	21.6786	0.176359						FALSE	0.2	TRUE	3	16	Amp		0.98316	N
59	E11	FALSE	SFN 216	KCNMA1	UNKNOWN	FAM	NFQ-MGB				1.83105	1.50279	2.23102	24.5085	24.3881	0.277447	2.70968	2.70948	0.114741	0.0662455	-0.872673	FALSE	0.2	TRUE	3	19	Amp		0.993237	N
59	E11	FALSE	SFN 216	RPL13A	UNKNOWN	VIC	NFQ-MGB							21.7988	21.6786	0.176359						FALSE	0.2	TRUE	3	16	Amp		0.97247	N
60	E12	FALSE	SFN 216	KCNMA1	UNKNOWN	FAM	NFQ-MGB				1.83105	1.50279	2.23102	24.5851	24.3881	0.277447	2.82412	2.70948	0.114741	0.0662455	-0.872673	FALSE	0.2	TRUE	3	20	Amp		0.992366	N
60	E12	FALSE	SFN 216	RPL13A	UNKNOWN	VIC	NFQ-MGB							21.7609	21.6786	0.176359						FALSE	0.2	TRUE	3	16	Amp		0.955648	N
61	F1	FALSE	SFN 174	KCNMA1	UNKNOWN	FAM	NFQ-MGB				0.781792	0.754862	0.809683	25.1011	25.0945	0.00737642	3.91953	3.93729	0.0203578	0.0117536	0.355143	FALSE	0.2	TRUE	3	20	Amp		0.988226	N
61	F1	FALSE	SFN 174	RPL13A	UNKNOWN	VIC	NFQ-MGB							21.1816	21.1572	0.0228618						FALSE	0.2	TRUE	3	15	Amp		0.918897	N
62	F2	FALSE	SFN 174	KCNMA1	UNKNOWN	FAM	NFQ-MGB				0.781792	0.754862	0.809683	25.0865	25.0945	0.00737642	3.93285	3.93729	0.0203578	0.0117536	0.355143	FALSE	0.2	TRUE	3	20	Amp		0.991202	N
62	F2	FALSE	SFN 174	RPL13A	UNKNOWN	VIC	NFQ-MGB							21.1537	21.1572	0.0228618						FALSE	0.2	TRUE	3	15	Amp		0.930544	N
63	F3	FALSE	SFN 174	KCNMA1	UNKNOWN	FAM	NFQ-MGB				0.781792	0.754862	0.809683	25.0958	25.0945	0.00737642	3.95951	3.93729	0.0203578	0.0117536	0.355143	FALSE	0.2	TRUE	3	20	Amp		0.990716	N
63	F3	FALSE	SFN 174	RPL13A	UNKNOWN	VIC	NFQ-MGB							21.1363	21.1572	0.0228618						FALSE	0.2	TRUE	3	15	Amp		0.915043	N
64	F4	FALSE	SFN 135	KCNMA1	UNKNOWN	FAM	NFQ-MGB				0.377708	0.202746	0.703656	26.1279	26.269	0.304838	4.75647	4.98681	0.361332	0.208615	1.40466	FALSE	0.2	TRUE	3	22	Amp		0.991588	N
64	F4	FALSE	SFN 135	RPL13A	UNKNOWN	VIC	NFQ-MGB							21.3714	21.2822	0.0803808						FALSE	0.2	TRUE	3	16	Amp		0.90169	N
65	F5	FALSE	SFN 135	KCNMA1	UNKNOWN	FAM	NFQ-MGB				0.377708	0.202746	0.703656	26.0602	26.269	0.304838	4.8007	4.98681	0.361332	0.208615	1.40466	FALSE	0.2	TRUE	3	20	Amp		0.992131	N
65	F5	FALSE	SFN 135	RPL13A	UNKNOWN	VIC	NFQ-MGB							21.2595	21.2822	0.0803808						FALSE	0.2	TRUE	3	15	Amp		0.906597	N
66	F6	FALSE	SFN 135	KCNMA1	UNKNOWN	FAM	NFQ-MGB				0.377708	0.202746	0.703656	26.6188	26.269	0.304838	5.40326	4.98681	0.361332	0.208615	1.40466	FALSE	0.2	TRUE	3	22	Amp		0.761629	Y
66	F6	FALSE	SFN 135	RPL13A	UNKNOWN	VIC	NFQ-MGB							21.2155	21.2822	0.0803808						FALSE	0.2	TRUE	3	16	Amp		0.899909	N
94	H10	FALSE	WBC	TNF	UNKNOWN	FAM	NFQ-MGB							23.0926	22.8669	0.358805						FALSE	0.05	TRUE	3	19	Amp		0.577566	Y
95	H11	FALSE	WBC	TNF	UNKNOWN	FAM	NFQ-MGB							22.4532	22.8669	0.358805						FALSE	0.05	TRUE	3	19	Amp		0.496355	Y
96	H12	FALSE	WBC	TNF	UNKNOWN	FAM	NFQ-MGB							23.055	22.8669	0.358805						FALSE	0.05	TRUE	3	21	Amp		0.59058	Y
Analysis Type	Multiplex
Endogenous Control	RPL13A
RQ Min/Max Confidence Level	95.0
Reference Sample	SFN 329

## Sheet: Auswertung KCNMA1 Patienten
Block Type	96-Well 0.2-mL Block
Calibration Background is expired	No
Calibration Background performed on	02-11-2020
Calibration Pure Dye ABY is expired	No
Calibration Pure Dye ABY performed on	02-11-2020
Calibration Pure Dye FAM is expired	No
Calibration Pure Dye FAM performed on	02-11-2020
Calibration Pure Dye JUN is expired	No
Calibration Pure Dye JUN performed on	02-11-2020
Calibration Pure Dye NED is expired	No
Calibration Pure Dye NED performed on	02-11-2020
Calibration Pure Dye ROX is expired	No
Calibration Pure Dye ROX performed on	02-11-2020
Calibration Pure Dye SYBR is expired	No
Calibration Pure Dye SYBR performed on	02-11-2020
Calibration Pure Dye TAMRA is expired	No
Calibration Pure Dye TAMRA performed on	02-11-2020
Calibration Pure Dye VIC is expired	No
Calibration Pure Dye VIC performed on	02-11-2020
Calibration ROI is expired	No
Calibration ROI performed on	02-11-2020
Calibration Uniformity is expired	No
Calibration Uniformity performed on	02-11-2020
Chemistry	TAQMAN
Date Created	2020-04-08 08:44:53 AM CEST
Experiment Barcode
Experiment Comment
Experiment File Name	\\klinik.uni-wuerzburg.de\HomeDir\UserData04\Prtvar_D\data\APdata\Desktop\Lukas\Fabry 2 Proben,cDNA,PCR\qPCR duplex\Fibroblasten\KCNMA1 Patienten Fabry Fibroblasten 07042020.eds
Experiment Name	KCNMA1 Patienten Fabry Fibroblasten 07042020
Experiment Run End Time	2020-04-07 14:16:01 PM CEST
Experiment Type	Comparative Cт (ΔΔCт)
Instrument Name	272322425
Instrument Serial Number	272322425
Instrument Type	QuantStudio™ 3 System
Passive Reference	ROX
Post-read Stage/Step
Pre-read Stage/Step
Quantification Cycle Method	Ct
Signal Smoothing On	true
Stage/ Cycle where Ct Analysis is performed	Stage2, Step2
User Name	Prtvar Danilo
Well	Well Position	Omit	Sample Name	Target Name	Task	Reporter	Quencher	Quantity	Quantity Mean	Quantity SD	RQ	RQ Min	RQ Max	CT	Ct Mean	Ct SD	Delta Ct	Delta Ct Mean	Delta Ct SD	Delta Ct SE	Delta Delta Ct	Automatic Ct Threshold	Ct Threshold	Automatic Baseline	Baseline Start	Baseline End	Amp Status	Comments	Cq Conf
1	A1	FALSE		KCNMA1	NTC	FAM	NFQ-MGB							Undetermined								FALSE	0.2	TRUE	3	39	No Amp		0
1	A1	FALSE		RPL13A	NTC	VIC	NFQ-MGB							Undetermined								FALSE	0.2	TRUE	3	39	No Amp		0
2	A2	FALSE		KCNMA1	NTC	FAM	NFQ-MGB							Undetermined								FALSE	0.2	TRUE	3	39	No Amp		0
2	A2	FALSE		RPL13A	NTC	VIC	NFQ-MGB							Undetermined								FALSE	0.2	TRUE	3	39	No Amp		0
3	A3	FALSE		KCNMA1	NTC	FAM	NFQ-MGB							Undetermined								FALSE	0.2	TRUE	3	39	No Amp		0
3	A3	FALSE		RPL13A	NTC	VIC	NFQ-MGB							Undetermined								FALSE	0.2	TRUE	3	39	No Amp		0
4	A4	FALSE	Cali 329	KCNMA1	UNKNOWN	FAM	NFQ-MGB				1	0.814988	1.22701	25.3281	25.2693	0.102661	3.70125	3.59015	0.118814	0.0685971	0	FALSE	0.2	TRUE	3	20	Amp		0.983775
4	A4	FALSE	Cali 329	RPL13A	UNKNOWN	VIC	NFQ-MGB							21.6269	21.6792	0.049298						FALSE	0.2	TRUE	3	16	Amp		0.899714
5	A5	FALSE	Cali 329	KCNMA1	UNKNOWN	FAM	NFQ-MGB				1	0.814988	1.22701	25.3291	25.2693	0.102661	3.60429	3.59015	0.118814	0.0685971	0	FALSE	0.2	TRUE	3	20	Amp		0.993949
5	A5	FALSE	Cali 329	RPL13A	UNKNOWN	VIC	NFQ-MGB							21.7248	21.6792	0.049298						FALSE	0.2	TRUE	3	16	Amp		0.917339
6	A6	FALSE	Cali 329	KCNMA1	UNKNOWN	FAM	NFQ-MGB				1	0.814988	1.22701	25.1508	25.2693	0.102661	3.46489	3.59015	0.118814	0.0685971	0	FALSE	0.2	TRUE	3	20	Amp		0.981448
6	A6	FALSE	Cali 329	RPL13A	UNKNOWN	VIC	NFQ-MGB							21.6859	21.6792	0.049298						FALSE	0.2	TRUE	3	16	Amp		0.908797
7	A7	FALSE	1160 US	KCNMA1	UNKNOWN	FAM	NFQ-MGB				1.32592	1.1376	1.5454	24.355	24.4368	0.11403	3.09297	3.18316	0.0889605	0.0513614	-0.406989	FALSE	0.2	TRUE	3	19	Amp		0.989716
7	A7	FALSE	1160 US	RPL13A	UNKNOWN	VIC	NFQ-MGB							21.262	21.2536	0.0473162						FALSE	0.2	TRUE	3	15	Amp		0.934069
8	A8	FALSE	1160 US	KCNMA1	UNKNOWN	FAM	NFQ-MGB				1.32592	1.1376	1.5454	24.3884	24.4368	0.11403	3.18567	3.18316	0.0889605	0.0513614	-0.406989	FALSE	0.2	TRUE	3	19	Amp		0.988519
8	A8	FALSE	1160 US	RPL13A	UNKNOWN	VIC	NFQ-MGB							21.2027	21.2536	0.0473162						FALSE	0.2	TRUE	3	16	Amp		0.922457
9	A9	FALSE	1160 US	KCNMA1	UNKNOWN	FAM	NFQ-MGB				1.32592	1.1376	1.5454	24.567	24.4368	0.11403	3.27084	3.18316	0.0889605	0.0513614	-0.406989	FALSE	0.2	TRUE	3	19	Amp		0.994446
9	A9	FALSE	1160 US	RPL13A	UNKNOWN	VIC	NFQ-MGB							21.2962	21.2536	0.0473162						FALSE	0.2	TRUE	3	16	Amp		0.932792
10	A10	FALSE	1173 US	KCNMA1	UNKNOWN	FAM	NFQ-MGB				1.26125	1.08327	1.46846	24.2855	24.312	0.0288129	3.31837	3.2553	0.0883419	0.0510042	-0.33485	FALSE	0.2	TRUE	3	19	Amp		0.981951
10	A10	FALSE	1173 US	RPL13A	UNKNOWN	VIC	NFQ-MGB							20.9671	21.0567	0.0933526						FALSE	0.2	TRUE	3	15	Amp		0.926153
11	A11	FALSE	1173 US	KCNMA1	UNKNOWN	FAM	NFQ-MGB				1.26125	1.08327	1.46846	24.3427	24.312	0.0288129	3.29318	3.2553	0.0883419	0.0510042	-0.33485	FALSE	0.2	TRUE	3	19	Amp		0.991407
11	A11	FALSE	1173 US	RPL13A	UNKNOWN	VIC	NFQ-MGB							21.0495	21.0567	0.0933526						FALSE	0.2	TRUE	3	15	Amp		0.921431
12	A12	FALSE	1173 US	KCNMA1	UNKNOWN	FAM	NFQ-MGB				1.26125	1.08327	1.46846	24.3077	24.312	0.0288129	3.15433	3.2553	0.0883419	0.0510042	-0.33485	FALSE	0.2	TRUE	3	19	Amp		0.990117
12	A12	FALSE	1173 US	RPL13A	UNKNOWN	VIC	NFQ-MGB							21.1534	21.0567	0.0933526						FALSE	0.2	TRUE	3	16	Amp		0.922067
13	B1	FALSE	1176 US	KCNMA1	UNKNOWN	FAM	NFQ-MGB				2.72604	2.53596	2.93036	24.5326	24.4943	0.281325	2.14214	2.14334	0.0419747	0.0242341	-1.4468	FALSE	0.2	TRUE	3	19	Amp		0.994652
13	B1	FALSE	1176 US	RPL13A	UNKNOWN	VIC	NFQ-MGB							22.3905	22.351	0.239853						FALSE	0.2	TRUE	3	17	Amp		0.966565
14	B2	FALSE	1176 US	KCNMA1	UNKNOWN	FAM	NFQ-MGB				2.72604	2.53596	2.93036	24.1958	24.4943	0.281325	2.10198	2.14334	0.0419747	0.0242341	-1.4468	FALSE	0.2	TRUE	3	19	Amp		0.989952
14	B2	FALSE	1176 US	RPL13A	UNKNOWN	VIC	NFQ-MGB							22.0939	22.351	0.239853						FALSE	0.2	TRUE	3	17	Amp		0.969371
15	B3	FALSE	1176 US	KCNMA1	UNKNOWN	FAM	NFQ-MGB				2.72604	2.53596	2.93036	24.7546	24.4943	0.281325	2.18591	2.14334	0.0419747	0.0242341	-1.4468	FALSE	0.2	TRUE	3	19	Amp		0.986661
15	B3	FALSE	1176 US	RPL13A	UNKNOWN	VIC	NFQ-MGB							22.5687	22.351	0.239853						FALSE	0.2	TRUE	3	17	Amp		0.942877
16	B4	FALSE	1179 US	KCNMA1	UNKNOWN	FAM	NFQ-MGB				2.96239	2.80536	3.12821	24.0702	23.9167	0.141307	2.01272	2.02338	0.0316317	0.0182626	-1.56676	FALSE	0.2	TRUE	3	18	Amp		0.990816
16	B4	FALSE	1179 US	RPL13A	UNKNOWN	VIC	NFQ-MGB							22.0574	21.8933	0.143251						FALSE	0.2	TRUE	3	16	Amp		0.941788
17	B5	FALSE	1179 US	KCNMA1	UNKNOWN	FAM	NFQ-MGB				2.96239	2.80536	3.12821	23.8879	23.9167	0.141307	2.05897	2.02338	0.0316317	0.0182626	-1.56676	FALSE	0.2	TRUE	3	18	Amp		0.991739
17	B5	FALSE	1179 US	RPL13A	UNKNOWN	VIC	NFQ-MGB							21.8289	21.8933	0.143251						FALSE	0.2	TRUE	3	16	Amp		0.96485
18	B6	FALSE	1179 US	KCNMA1	UNKNOWN	FAM	NFQ-MGB				2.96239	2.80536	3.12821	23.792	23.9167	0.141307	1.99846	2.02338	0.0316317	0.0182626	-1.56676	FALSE	0.2	TRUE	3	18	Amp		0.986935
18	B6	FALSE	1179 US	RPL13A	UNKNOWN	VIC	NFQ-MGB							21.7935	21.8933	0.143251						FALSE	0.2	TRUE	3	16	Amp		0.964021
19	B7	FALSE	1180 US	KCNMA1	UNKNOWN	FAM	NFQ-MGB				0.320123	0.311747	0.328723	26.7186	26.7785	0.0621998	5.24381	5.23345	0.0153964	0.00888913	1.6433	FALSE	0.2	TRUE	3	22	Amp		0.986798
19	B7	FALSE	1180 US	RPL13A	UNKNOWN	VIC	NFQ-MGB							21.4748	21.545	0.076792						FALSE	0.2	TRUE	3	16	Amp		0.902745
20	B8	FALSE	1180 US	KCNMA1	UNKNOWN	FAM	NFQ-MGB				0.320123	0.311747	0.328723	26.7739	26.7785	0.0621998	5.24078	5.23345	0.0153964	0.00888913	1.6433	FALSE	0.2	TRUE	3	21	Amp		0.99516
20	B8	FALSE	1180 US	RPL13A	UNKNOWN	VIC	NFQ-MGB							21.5332	21.545	0.076792						FALSE	0.2	TRUE	3	16	Amp		0.900451
21	B9	FALSE	1180 US	KCNMA1	UNKNOWN	FAM	NFQ-MGB				0.320123	0.311747	0.328723	26.8428	26.7785	0.0621998	5.21576	5.23345	0.0153964	0.00888913	1.6433	FALSE	0.2	TRUE	3	22	Amp		0.993416
21	B9	FALSE	1180 US	RPL13A	UNKNOWN	VIC	NFQ-MGB							21.627	21.545	0.076792						FALSE	0.2	TRUE	3	17	Amp		0.914475
22	B10	FALSE	1183 US	KCNMA1	UNKNOWN	FAM	NFQ-MGB				0.554228	0.501429	0.612586	25.9219	25.9394	0.0198309	4.46099	4.44159	0.0581422	0.0335684	0.851448	FALSE	0.2	TRUE	3	21	Amp		0.991298
22	B10	FALSE	1183 US	RPL13A	UNKNOWN	VIC	NFQ-MGB							21.461	21.4978	0.0533754						FALSE	0.2	TRUE	3	15	Amp		0.91666
23	B11	FALSE	1183 US	KCNMA1	UNKNOWN	FAM	NFQ-MGB				0.554228	0.501429	0.612586	25.9352	25.9394	0.0198309	4.37623	4.44159	0.0581422	0.0335684	0.851448	FALSE	0.2	TRUE	3	20	Amp		0.991301
23	B11	FALSE	1183 US	RPL13A	UNKNOWN	VIC	NFQ-MGB							21.559	21.4978	0.0533754						FALSE	0.2	TRUE	3	16	Amp		0.914586
24	B12	FALSE	1183 US	KCNMA1	UNKNOWN	FAM	NFQ-MGB				0.554228	0.501429	0.612586	25.961	25.9394	0.0198309	4.48756	4.44159	0.0581422	0.0335684	0.851448	FALSE	0.2	TRUE	3	21	Amp		0.990244
24	B12	FALSE	1183 US	RPL13A	UNKNOWN	VIC	NFQ-MGB							21.4734	21.4978	0.0533754						FALSE	0.2	TRUE	3	16	Amp		0.923678
25	C1	FALSE	1184 US	KCNMA1	UNKNOWN	FAM	NFQ-MGB				1.09305	1.04185	1.14677	24.9374	25.0198	0.0729889	3.43046	3.46178	0.0278603	0.0160852	-0.128363	FALSE	0.2	TRUE	3	20	Amp		0.988924
25	C1	FALSE	1184 US	RPL13A	UNKNOWN	VIC	NFQ-MGB							21.5069	21.558	0.049292						FALSE	0.2	TRUE	3	16	Amp		0.916105
26	C2	FALSE	1184 US	KCNMA1	UNKNOWN	FAM	NFQ-MGB				1.09305	1.04185	1.14677	25.0456	25.0198	0.0729889	3.48381	3.46178	0.0278603	0.0160852	-0.128363	FALSE	0.2	TRUE	3	20	Amp		0.98972
26	C2	FALSE	1184 US	RPL13A	UNKNOWN	VIC	NFQ-MGB							21.5618	21.558	0.049292						FALSE	0.2	TRUE	3	16	Amp		0.94612
27	C3	FALSE	1184 US	KCNMA1	UNKNOWN	FAM	NFQ-MGB				1.09305	1.04185	1.14677	25.0764	25.0198	0.0729889	3.47108	3.46178	0.0278603	0.0160852	-0.128363	FALSE	0.2	TRUE	3	20	Amp		0.993346
27	C3	FALSE	1184 US	RPL13A	UNKNOWN	VIC	NFQ-MGB							21.6053	21.558	0.049292						FALSE	0.2	TRUE	3	16	Amp		0.945101
28	C4	FALSE	1185 US	KCNMA1	UNKNOWN	FAM	NFQ-MGB				1.11356	0.940961	1.31781	24.7415	24.7814	0.0361721	3.54782	3.43497	0.097807	0.0564689	-0.155173	FALSE	0.2	TRUE	3	20	Amp		0.992569
28	C4	FALSE	1185 US	RPL13A	UNKNOWN	VIC	NFQ-MGB							21.1937	21.3464	0.13244						FALSE	0.2	TRUE	3	16	Amp		0.934498
29	C5	FALSE	1185 US	KCNMA1	UNKNOWN	FAM	NFQ-MGB				1.11356	0.940961	1.31781	24.7906	24.7814	0.0361721	3.37454	3.43497	0.097807	0.0564689	-0.155173	FALSE	0.2	TRUE	3	19	Amp		0.992316
29	C5	FALSE	1185 US	RPL13A	UNKNOWN	VIC	NFQ-MGB							21.4161	21.3464	0.13244						FALSE	0.2	TRUE	3	16	Amp		0.943969
30	C6	FALSE	1185 US	KCNMA1	UNKNOWN	FAM	NFQ-MGB				1.11356	0.940961	1.31781	24.812	24.7814	0.0361721	3.38257	3.43497	0.097807	0.0564689	-0.155173	FALSE	0.2	TRUE	3	20	Amp		0.993294
30	C6	FALSE	1185 US	RPL13A	UNKNOWN	VIC	NFQ-MGB							21.4295	21.3464	0.13244						FALSE	0.2	TRUE	3	16	Amp		0.944394
31	C7	FALSE	1188 US	KCNMA1	UNKNOWN	FAM	NFQ-MGB				0.297518	0.243126	0.364079	28.008	27.6451	0.322212	5.47355	5.3391	0.117253	0.0676963	1.74895	FALSE	0.2	TRUE	3	23	Amp		0.993713
31	C7	FALSE	1188 US	RPL13A	UNKNOWN	VIC	NFQ-MGB							22.5345	22.306	0.205951						FALSE	0.2	TRUE	3	17	Amp		0.949655
32	C8	FALSE	1188 US	KCNMA1	UNKNOWN	FAM	NFQ-MGB				0.297518	0.243126	0.364079	27.5345	27.6451	0.322212	5.28564	5.3391	0.117253	0.0676963	1.74895	FALSE	0.2	TRUE	3	23	Amp		0.993089
32	C8	FALSE	1188 US	RPL13A	UNKNOWN	VIC	NFQ-MGB							22.2488	22.306	0.205951						FALSE	0.2	TRUE	3	17	Amp		0.96348
33	C9	FALSE	1188 US	KCNMA1	UNKNOWN	FAM	NFQ-MGB				0.297518	0.243126	0.364079	27.3928	27.6451	0.322212	5.25809	5.3391	0.117253	0.0676963	1.74895	FALSE	0.2	TRUE	3	22	Amp		0.994956
33	C9	FALSE	1188 US	RPL13A	UNKNOWN	VIC	NFQ-MGB							22.1347	22.306	0.205951						FALSE	0.2	TRUE	3	16	Amp		0.96884
34	C10	FALSE	1190 US	KCNMA1	UNKNOWN	FAM	NFQ-MGB				0.23766	0.231274	0.244223	27.3984	27.4721	0.0660687	5.66175	5.66317	0.0158198	0.00913354	2.07303	FALSE	0.2	TRUE	3	23	Amp		0.99355
34	C10	FALSE	1190 US	RPL13A	UNKNOWN	VIC	NFQ-MGB							21.7367	21.8089	0.0706991						FALSE	0.2	TRUE	3	16	Amp		0.965285
35	C11	FALSE	1190 US	KCNMA1	UNKNOWN	FAM	NFQ-MGB				0.23766	0.231274	0.244223	27.4918	27.4721	0.0660687	5.67966	5.66317	0.0158198	0.00913354	2.07303	FALSE	0.2	TRUE	3	22	Amp		0.992432
35	C11	FALSE	1190 US	RPL13A	UNKNOWN	VIC	NFQ-MGB							21.8122	21.8089	0.0706991						FALSE	0.2	TRUE	3	16	Amp		0.969293
36	C12	FALSE	1190 US	KCNMA1	UNKNOWN	FAM	NFQ-MGB				0.23766	0.231274	0.244223	27.5261	27.4721	0.0660687	5.64811	5.66317	0.0158198	0.00913354	2.07303	FALSE	0.2	TRUE	3	22	Amp		0.99326
36	C12	FALSE	1190 US	RPL13A	UNKNOWN	VIC	NFQ-MGB							21.878	21.8089	0.0706991						FALSE	0.2	TRUE	3	16	Amp		0.966093
37	D1	FALSE	1199 US	KCNMA1	UNKNOWN	FAM	NFQ-MGB				0.520617	0.290961	0.931539	26.872	27.0792	0.253703	4.33115	4.53185	0.337902	0.195088	0.941707	FALSE	0.2	TRUE	3	22	Amp		0.993949
37	D1	FALSE	1199 US	RPL13A	UNKNOWN	VIC	NFQ-MGB							22.5408	22.5473	0.110561						FALSE	0.2	TRUE	3	17	Amp		0.969254
38	D2	FALSE	1199 US	KCNMA1	UNKNOWN	FAM	NFQ-MGB				0.520617	0.290961	0.931539	27.0034	27.0792	0.253703	4.34244	4.53185	0.337902	0.195088	0.941707	FALSE	0.2	TRUE	3	22	Amp		0.993434
38	D2	FALSE	1199 US	RPL13A	UNKNOWN	VIC	NFQ-MGB							22.661	22.5473	0.110561						FALSE	0.2	TRUE	3	17	Amp		0.972536
39	D3	FALSE	1199 US	KCNMA1	UNKNOWN	FAM	NFQ-MGB				0.520617	0.290961	0.931539	27.3621	27.0792	0.253703	4.92197	4.53185	0.337902	0.195088	0.941707	FALSE	0.2	TRUE	3	22	Amp		0.970618
39	D3	FALSE	1199 US	RPL13A	UNKNOWN	VIC	NFQ-MGB							22.4401	22.5473	0.110561						FALSE	0.2	TRUE	3	16	Amp		0.977304
40	D4	FALSE	1205 US	KCNMA1	UNKNOWN	FAM	NFQ-MGB				1.12102	1.02178	1.22991	25.06	25.0648	0.0744946	3.36341	3.42533	0.0538362	0.0310824	-0.164815	FALSE	0.2	TRUE	3	20	Amp		0.989622
40	D4	FALSE	1205 US	RPL13A	UNKNOWN	VIC	NFQ-MGB							21.6966	21.6395	0.0853948						FALSE	0.2	TRUE	3	16	Amp		0.977529
41	D5	FALSE	1205 US	KCNMA1	UNKNOWN	FAM	NFQ-MGB				1.12102	1.02178	1.22991	25.1416	25.0648	0.0744946	3.46107	3.42533	0.0538362	0.0310824	-0.164815	FALSE	0.2	TRUE	3	20	Amp		0.980858
41	D5	FALSE	1205 US	RPL13A	UNKNOWN	VIC	NFQ-MGB							21.6805	21.6395	0.0853948						FALSE	0.2	TRUE	3	16	Amp		0.977022
42	D6	FALSE	1205 US	KCNMA1	UNKNOWN	FAM	NFQ-MGB				1.12102	1.02178	1.22991	24.9928	25.0648	0.0744946	3.45151	3.42533	0.0538362	0.0310824	-0.164815	FALSE	0.2	TRUE	3	20	Amp		0.992012
42	D6	FALSE	1205 US	RPL13A	UNKNOWN	VIC	NFQ-MGB							21.5413	21.6395	0.0853948						FALSE	0.2	TRUE	3	16	Amp		0.986603
43	D7	FALSE	1213 US	KCNMA1	UNKNOWN	FAM	NFQ-MGB				0.888413	0.854214	0.923982	25.8068	25.7855	0.022645	3.78626	3.76084	0.0227982	0.0131625	0.170698	FALSE	0.2	TRUE	3	21	Amp		0.992898
43	D7	FALSE	1213 US	RPL13A	UNKNOWN	VIC	NFQ-MGB							22.0205	22.0246	0.0193906						FALSE	0.2	TRUE	3	16	Amp		0.970535
44	D8	FALSE	1213 US	KCNMA1	UNKNOWN	FAM	NFQ-MGB				0.888413	0.854214	0.923982	25.7617	25.7855	0.022645	3.75406	3.76084	0.0227982	0.0131625	0.170698	FALSE	0.2	TRUE	3	20	Amp		0.99126
44	D8	FALSE	1213 US	RPL13A	UNKNOWN	VIC	NFQ-MGB							22.0076	22.0246	0.0193906						FALSE	0.2	TRUE	3	16	Amp		0.965147
45	D9	FALSE	1213 US	KCNMA1	UNKNOWN	FAM	NFQ-MGB				0.888413	0.854214	0.923982	25.7879	25.7855	0.022645	3.7422	3.76084	0.0227982	0.0131625	0.170698	FALSE	0.2	TRUE	3	21	Amp		0.995108
45	D9	FALSE	1213 US	RPL13A	UNKNOWN	VIC	NFQ-MGB							22.0457	22.0246	0.0193906						FALSE	0.2	TRUE	3	17	Amp		0.968612
46	D10	FALSE	1160 RÜ	KCNMA1	UNKNOWN	FAM	NFQ-MGB				0.54995	0.529018	0.57171	27.0108	27.0458	0.0996434	4.42677	4.45277	0.0225365	0.0130114	0.862629	FALSE	0.2	TRUE	3	22	Amp		0.991878
46	D10	FALSE	1160 RÜ	RPL13A	UNKNOWN	VIC	NFQ-MGB							22.584	22.593	0.0944702						FALSE	0.2	TRUE	3	17	Amp		0.963939
47	D11	FALSE	1160 RÜ	KCNMA1	UNKNOWN	FAM	NFQ-MGB				0.54995	0.529018	0.57171	27.1582	27.0458	0.0996434	4.46656	4.45277	0.0225365	0.0130114	0.862629	FALSE	0.2	TRUE	3	22	Amp		0.992288
47	D11	FALSE	1160 RÜ	RPL13A	UNKNOWN	VIC	NFQ-MGB							22.6916	22.593	0.0944702						FALSE	0.2	TRUE	3	17	Amp		0.966648
48	D12	FALSE	1160 RÜ	KCNMA1	UNKNOWN	FAM	NFQ-MGB				0.54995	0.529018	0.57171	26.9683	27.0458	0.0996434	4.465	4.45277	0.0225365	0.0130114	0.862629	FALSE	0.2	TRUE	3	23	Amp		0.994165
48	D12	FALSE	1160 RÜ	RPL13A	UNKNOWN	VIC	NFQ-MGB							22.5033	22.593	0.0944702						FALSE	0.2	TRUE	3	17	Amp		0.972709
49	E1	FALSE	1173 Rü	KCNMA1	UNKNOWN	FAM	NFQ-MGB				0.407603	0.3506	0.473874	26.684	26.6205	0.0649984	4.9499	4.88491	0.0874907	0.0505128	1.29476	FALSE	0.2	TRUE	3	21	Amp		0.993886
49	E1	FALSE	1173 Rü	RPL13A	UNKNOWN	VIC	NFQ-MGB							21.7341	21.7356	0.0322839						FALSE	0.2	TRUE	3	16	Amp		0.974992
50	E2	FALSE	1173 Rü	KCNMA1	UNKNOWN	FAM	NFQ-MGB				0.407603	0.3506	0.473874	26.5541	26.6205	0.0649984	4.78543	4.88491	0.0874907	0.0505128	1.29476	FALSE	0.2	TRUE	3	22	Amp		0.994647
50	E2	FALSE	1173 Rü	RPL13A	UNKNOWN	VIC	NFQ-MGB							21.7686	21.7356	0.0322839						FALSE	0.2	TRUE	3	16	Amp		0.971511
51	E3	FALSE	1173 Rü	KCNMA1	UNKNOWN	FAM	NFQ-MGB				0.407603	0.3506	0.473874	26.6235	26.6205	0.0649984	4.9194	4.88491	0.0874907	0.0505128	1.29476	FALSE	0.2	TRUE	3	22	Amp		0.994534
51	E3	FALSE	1173 Rü	RPL13A	UNKNOWN	VIC	NFQ-MGB							21.7041	21.7356	0.0322839						FALSE	0.2	TRUE	3	16	Amp		0.973168
52	E4	FALSE	1174 US	KCNMA1	UNKNOWN	FAM	NFQ-MGB				0.63971	0.598314	0.68397	26.9969	27.0137	0.107614	4.19282	4.23466	0.038853	0.0224318	0.64451	FALSE	0.2	TRUE	3	21	Amp		0.995398
52	E4	FALSE	1174 US	RPL13A	UNKNOWN	VIC	NFQ-MGB							22.804	22.7791	0.0950749						FALSE	0.2	TRUE	3	17	Amp		0.978545
53	E5	FALSE	1174 US	KCNMA1	UNKNOWN	FAM	NFQ-MGB				0.63971	0.598314	0.68397	26.9155	27.0137	0.107614	4.24154	4.23466	0.038853	0.0224318	0.64451	FALSE	0.2	TRUE	3	22	Amp		0.995965
53	E5	FALSE	1174 US	RPL13A	UNKNOWN	VIC	NFQ-MGB							22.674	22.7791	0.0950749						FALSE	0.2	TRUE	3	17	Amp		0.967714
54	E6	FALSE	1174 US	KCNMA1	UNKNOWN	FAM	NFQ-MGB				0.63971	0.598314	0.68397	27.1288	27.0137	0.107614	4.26961	4.23466	0.038853	0.0224318	0.64451	FALSE	0.2	TRUE	3	22	Amp		0.993589
54	E6	FALSE	1174 US	RPL13A	UNKNOWN	VIC	NFQ-MGB							22.8592	22.7791	0.0950749						FALSE	0.2	TRUE	3	17	Amp		0.965484
55	E7	FALSE	1184 RÜ	KCNMA1	UNKNOWN	FAM	NFQ-MGB				0.447371	0.373961	0.535191	26.0846	26.1834	0.0911577	4.77988	4.7506	0.104093	0.0600984	1.16046	FALSE	0.2	TRUE	3	21	Amp		0.990453
55	E7	FALSE	1184 RÜ	RPL13A	UNKNOWN	VIC	NFQ-MGB							21.3048	21.4328	0.172784						FALSE	0.2	TRUE	3	16	Amp		0.841315
56	E8	FALSE	1184 RÜ	KCNMA1	UNKNOWN	FAM	NFQ-MGB				0.447371	0.373961	0.535191	26.2012	26.1834	0.0911577	4.83692	4.7506	0.104093	0.0600984	1.16046	FALSE	0.2	TRUE	3	21	Amp		0.989004
56	E8	FALSE	1184 RÜ	RPL13A	UNKNOWN	VIC	NFQ-MGB							21.3643	21.4328	0.172784						FALSE	0.2	TRUE	3	16	Amp		0.837546
57	E9	FALSE	1184 RÜ	KCNMA1	UNKNOWN	FAM	NFQ-MGB				0.447371	0.373961	0.535191	26.2643	26.1834	0.0911577	4.63501	4.7506	0.104093	0.0600984	1.16046	FALSE	0.2	TRUE	3	21	Amp		0.992553
57	E9	FALSE	1184 RÜ	RPL13A	UNKNOWN	VIC	NFQ-MGB							21.6293	21.4328	0.172784						FALSE	0.2	TRUE	3	16	Amp		0.847303
58	E10	FALSE	1185 Rü	KCNMA1	UNKNOWN	FAM	NFQ-MGB				0.509819	0.495417	0.52464	25.9835	26.029	0.0934226	4.57507	4.56209	0.0166428	0.00960875	0.971943	FALSE	0.2	TRUE	3	21	Amp		0.98674
58	E10	FALSE	1185 Rü	RPL13A	UNKNOWN	VIC	NFQ-MGB							21.4084	21.4669	0.109405						FALSE	0.2	TRUE	3	16	Amp		0.848887
59	E11	FALSE	1185 Rü	KCNMA1	UNKNOWN	FAM	NFQ-MGB				0.509819	0.495417	0.52464	25.967	26.029	0.0934226	4.56787	4.56209	0.0166428	0.00960875	0.971943	FALSE	0.2	TRUE	3	21	Amp		0.989794
59	E11	FALSE	1185 Rü	RPL13A	UNKNOWN	VIC	NFQ-MGB							21.3991	21.4669	0.109405						FALSE	0.2	TRUE	3	16	Amp		0.858774
60	E12	FALSE	1185 Rü	KCNMA1	UNKNOWN	FAM	NFQ-MGB				0.509819	0.495417	0.52464	26.1364	26.029	0.0934226	4.54333	4.56209	0.0166428	0.00960875	0.971943	FALSE	0.2	TRUE	3	20	Amp		0.993135
60	E12	FALSE	1185 Rü	RPL13A	UNKNOWN	VIC	NFQ-MGB							21.5931	21.4669	0.109405						FALSE	0.2	TRUE	3	16	Amp		0.873568
61	F1	FALSE	1188 RÜ	KCNMA1	UNKNOWN	FAM	NFQ-MGB				0.241266	0.166708	0.349167	26.1481	26.3691	0.191371	5.39463	5.64145	0.21468	0.123946	2.05131	FALSE	0.2	TRUE	3	20	Amp		0.959732
61	F1	FALSE	1188 RÜ	RPL13A	UNKNOWN	VIC	NFQ-MGB							20.7535	20.7277	0.0298465						FALSE	0.2	TRUE	3	15	Amp		0.829247
62	F2	FALSE	1188 RÜ	KCNMA1	UNKNOWN	FAM	NFQ-MGB				0.241266	0.166708	0.349167	26.4797	26.3691	0.191371	5.78475	5.64145	0.21468	0.123946	2.05131	FALSE	0.2	TRUE	3	22	Amp		0.992621
62	F2	FALSE	1188 RÜ	RPL13A	UNKNOWN	VIC	NFQ-MGB							20.695	20.7277	0.0298465						FALSE	0.2	TRUE	3	15	Amp		0.839727
63	F3	FALSE	1188 RÜ	KCNMA1	UNKNOWN	FAM	NFQ-MGB				0.241266	0.166708	0.349167	26.4794	26.3691	0.191371	5.74497	5.64145	0.21468	0.123946	2.05131	FALSE	0.2	TRUE	3	22	Amp		0.994386
63	F3	FALSE	1188 RÜ	RPL13A	UNKNOWN	VIC	NFQ-MGB							20.7345	20.7277	0.0298465						FALSE	0.2	TRUE	3	14	Amp		0.827571
64	F4	FALSE	1190 Rü	KCNMA1	UNKNOWN	FAM	NFQ-MGB				0.220251	0.192023	0.252628	27.0405	26.8714	0.151111	5.77253	5.77293	0.0796526	0.0459874	2.18278	FALSE	0.2	TRUE	3	22	Amp		0.994254
64	F4	FALSE	1190 Rü	RPL13A	UNKNOWN	VIC	NFQ-MGB							21.268	21.0984	0.152892						FALSE	0.2	TRUE	3	15	Amp		0.837944
65	F5	FALSE	1190 Rü	KCNMA1	UNKNOWN	FAM	NFQ-MGB				0.220251	0.192023	0.252628	26.7497	26.8714	0.151111	5.69348	5.77293	0.0796526	0.0459874	2.18278	FALSE	0.2	TRUE	3	22	Amp		0.982463
65	F5	FALSE	1190 Rü	RPL13A	UNKNOWN	VIC	NFQ-MGB							21.0563	21.0984	0.152892						FALSE	0.2	TRUE	3	15	Amp		0.851784
66	F6	FALSE	1190 Rü	KCNMA1	UNKNOWN	FAM	NFQ-MGB				0.220251	0.192023	0.252628	26.8239	26.8714	0.151111	5.85278	5.77293	0.0796526	0.0459874	2.18278	FALSE	0.2	TRUE	3	22	Amp		0.994994
66	F6	FALSE	1190 Rü	RPL13A	UNKNOWN	VIC	NFQ-MGB							20.9711	21.0984	0.152892						FALSE	0.2	TRUE	3	16	Amp		0.842054
67	F7	FALSE	1199 Rü	KCNMA1	UNKNOWN	FAM	NFQ-MGB				0.553826	0.35929	0.853692	25.8527	25.72	0.153744	4.59073	4.44264	0.251308	0.145093	0.852496	FALSE	0.2	TRUE	3	21	Amp		0.989338
67	F7	FALSE	1199 Rü	RPL13A	UNKNOWN	VIC	NFQ-MGB							21.262	21.2774	0.114718						FALSE	0.2	TRUE	3	15	Amp		0.847827
68	F8	FALSE	1199 Rü	KCNMA1	UNKNOWN	FAM	NFQ-MGB				0.553826	0.35929	0.853692	25.5515	25.72	0.153744	4.15248	4.44264	0.251308	0.145093	0.852496	FALSE	0.2	TRUE	3	21	Amp		0.940216
68	F8	FALSE	1199 Rü	RPL13A	UNKNOWN	VIC	NFQ-MGB							21.3991	21.2774	0.114718						FALSE	0.2	TRUE	3	16	Amp		0.843485
69	F9	FALSE	1199 Rü	KCNMA1	UNKNOWN	FAM	NFQ-MGB				0.553826	0.35929	0.853692	25.7559	25.72	0.153744	4.58472	4.44264	0.251308	0.145093	0.852496	FALSE	0.2	TRUE	3	21	Amp		0.991455
69	F9	FALSE	1199 Rü	RPL13A	UNKNOWN	VIC	NFQ-MGB							21.1712	21.2774	0.114718						FALSE	0.2	TRUE	3	16	Amp		0.844906
70	F10	FALSE	1205 Rü	KCNMA1	UNKNOWN	FAM	NFQ-MGB				0.432785	0.393538	0.475946	25.7431	25.6153	0.112319	4.85829	4.79842	0.0552092	0.0318751	1.20828	FALSE	0.2	TRUE	3	21	Amp		0.994207
70	F10	FALSE	1205 Rü	RPL13A	UNKNOWN	VIC	NFQ-MGB							20.8848	20.8169	0.0587921						FALSE	0.2	TRUE	3	15	Amp		0.837058
71	F11	FALSE	1205 Rü	KCNMA1	UNKNOWN	FAM	NFQ-MGB				0.432785	0.393538	0.475946	25.5321	25.6153	0.112319	4.74951	4.79842	0.0552092	0.0318751	1.20828	FALSE	0.2	TRUE	3	20	Amp		0.992204
71	F11	FALSE	1205 Rü	RPL13A	UNKNOWN	VIC	NFQ-MGB							20.7826	20.8169	0.0587921						FALSE	0.2	TRUE	3	15	Amp		0.83982
72	F12	FALSE	1205 Rü	KCNMA1	UNKNOWN	FAM	NFQ-MGB				0.432785	0.393538	0.475946	25.5708	25.6153	0.112319	4.78747	4.79842	0.0552092	0.0318751	1.20828	FALSE	0.2	TRUE	3	21	Amp		0.988547
72	F12	FALSE	1205 Rü	RPL13A	UNKNOWN	VIC	NFQ-MGB							20.7834	20.8169	0.0587921						FALSE	0.2	TRUE	3	15	Amp		0.832122
73	G1	FALSE	1213 Rü	KCNMA1	UNKNOWN	FAM	NFQ-MGB				0.80364	0.767182	0.84183	25.2014	25.2103	0.00899841	3.911	3.90553	0.0269633	0.0155673	0.315379	FALSE	0.2	TRUE	3	20	Amp		0.993734
73	G1	FALSE	1213 Rü	RPL13A	UNKNOWN	VIC	NFQ-MGB							21.2904	21.3047	0.033627						FALSE	0.2	TRUE	3	15	Amp		0.876353
74	G2	FALSE	1213 Rü	KCNMA1	UNKNOWN	FAM	NFQ-MGB				0.80364	0.767182	0.84183	25.21	25.2103	0.00899841	3.92933	3.90553	0.0269633	0.0155673	0.315379	FALSE	0.2	TRUE	3	20	Amp		0.992662
74	G2	FALSE	1213 Rü	RPL13A	UNKNOWN	VIC	NFQ-MGB							21.2806	21.3047	0.033627						FALSE	0.2	TRUE	3	16	Amp		0.876579
75	G3	FALSE	1213 Rü	KCNMA1	UNKNOWN	FAM	NFQ-MGB				0.80364	0.767182	0.84183	25.2194	25.2103	0.00899841	3.87624	3.90553	0.0269633	0.0155673	0.315379	FALSE	0.2	TRUE	3	20	Amp		0.993606
75	G3	FALSE	1213 Rü	RPL13A	UNKNOWN	VIC	NFQ-MGB							21.3431	21.3047	0.033627						FALSE	0.2	TRUE	3	16	Amp		0.87612
76	G4	FALSE	1214 Rü	KCNMA1	UNKNOWN	FAM	NFQ-MGB				0.426222	0.395534	0.459292	25.654	25.7479	0.098266	4.85869	4.82047	0.0433973	0.0250554	1.23032	FALSE	0.2	TRUE	3	21	Amp		0.994366
76	G4	FALSE	1214 Rü	RPL13A	UNKNOWN	VIC	NFQ-MGB							20.7953	20.9274	0.117582						FALSE	0.2	TRUE	3	15	Amp		0.825247
77	G5	FALSE	1214 Rü	KCNMA1	UNKNOWN	FAM	NFQ-MGB				0.426222	0.395534	0.459292	25.85	25.7479	0.098266	4.82942	4.82047	0.0433973	0.0250554	1.23032	FALSE	0.2	TRUE	3	21	Amp		0.994792
77	G5	FALSE	1214 Rü	RPL13A	UNKNOWN	VIC	NFQ-MGB							21.0206	20.9274	0.117582						FALSE	0.2	TRUE	3	15	Amp		0.856399
78	G6	FALSE	1214 Rü	KCNMA1	UNKNOWN	FAM	NFQ-MGB				0.426222	0.395534	0.459292	25.7396	25.7479	0.098266	4.77329	4.82047	0.0433973	0.0250554	1.23032	FALSE	0.2	TRUE	3	21	Amp		0.995614
78	G6	FALSE	1214 Rü	RPL13A	UNKNOWN	VIC	NFQ-MGB							20.9663	20.9274	0.117582						FALSE	0.2	TRUE	3	15	Amp		0.862005
79	G7	FALSE	1176 Rü	KCNMA1	UNKNOWN	FAM	NFQ-MGB				0.408831	0.223242	0.748708	26.5462	26.6807	0.28517	4.65674	4.88057	0.351389	0.202874	1.29042	FALSE	0.2	TRUE	3	22	Amp		0.995552
79	G7	FALSE	1176 Rü	RPL13A	UNKNOWN	VIC	NFQ-MGB							21.8894	21.8001	0.0840018						FALSE	0.2	TRUE	3	16	Amp		0.865555
80	G8	FALSE	1176 Rü	KCNMA1	UNKNOWN	FAM	NFQ-MGB				0.408831	0.223242	0.748708	27.0082	26.6807	0.28517	5.28557	4.88057	0.351389	0.202874	1.29042	FALSE	0.2	TRUE	3	22	Amp		0.79567
80	G8	FALSE	1176 Rü	RPL13A	UNKNOWN	VIC	NFQ-MGB							21.7227	21.8001	0.0840018						FALSE	0.2	TRUE	3	16	Amp		0.879637
81	G9	FALSE	1176 Rü	KCNMA1	UNKNOWN	FAM	NFQ-MGB				0.408831	0.223242	0.748708	26.4877	26.6807	0.28517	4.69939	4.88057	0.351389	0.202874	1.29042	FALSE	0.2	TRUE	3	22	Amp		0.993259
81	G9	FALSE	1176 Rü	RPL13A	UNKNOWN	VIC	NFQ-MGB							21.7883	21.8001	0.0840018						FALSE	0.2	TRUE	3	16	Amp		0.878464
82	G10	FALSE	1180 Rü	KCNMA1	UNKNOWN	FAM	NFQ-MGB				0.91253	0.82169	1.01341	26.349	26.3216	0.117591	3.72069	3.7222	0.0608976	0.0351593	0.132057	FALSE	0.2	TRUE	3	21	Amp		0.99347
82	G10	FALSE	1180 Rü	RPL13A	UNKNOWN	VIC	NFQ-MGB							22.6283	22.5994	0.0597675						FALSE	0.2	TRUE	3	17	Amp		0.886965
83	G11	FALSE	1180 Rü	KCNMA1	UNKNOWN	FAM	NFQ-MGB				0.91253	0.82169	1.01341	26.1928	26.3216	0.117591	3.66208	3.7222	0.0608976	0.0351593	0.132057	FALSE	0.2	TRUE	3	20	Amp		0.989497
83	G11	FALSE	1180 Rü	RPL13A	UNKNOWN	VIC	NFQ-MGB							22.5307	22.5994	0.0597675						FALSE	0.2	TRUE	3	16	Amp		0.890904
84	G12	FALSE	1180 Rü	KCNMA1	UNKNOWN	FAM	NFQ-MGB				0.91253	0.82169	1.01341	26.4232	26.3216	0.117591	3.78384	3.7222	0.0608976	0.0351593	0.132057	FALSE	0.2	TRUE	3	21	Amp		0.994414
84	G12	FALSE	1180 Rü	RPL13A	UNKNOWN	VIC	NFQ-MGB							22.6393	22.5994	0.0597675						FALSE	0.2	TRUE	3	17	Amp		0.89382
85	H1	FALSE	1183 Rü	KCNMA1	UNKNOWN	FAM	NFQ-MGB				1.97745	1.82667	2.14067	24.3897	24.4948	0.156727	2.5542	2.60651	0.0460629	0.0265944	-0.983639	FALSE	0.2	TRUE	3	19	Amp		0.987137
85	H1	FALSE	1183 Rü	RPL13A	UNKNOWN	VIC	NFQ-MGB							21.8355	21.8883	0.143416						FALSE	0.2	TRUE	3	16	Amp		0.918277
86	H2	FALSE	1183 Rü	KCNMA1	UNKNOWN	FAM	NFQ-MGB				1.97745	1.82667	2.14067	24.6749	24.4948	0.156727	2.62431	2.60651	0.0460629	0.0265944	-0.983639	FALSE	0.2	TRUE	3	19	Amp		0.993269
86	H2	FALSE	1183 Rü	RPL13A	UNKNOWN	VIC	NFQ-MGB							22.0506	21.8883	0.143416						FALSE	0.2	TRUE	3	16	Amp		0.913518
87	H3	FALSE	1183 Rü	KCNMA1	UNKNOWN	FAM	NFQ-MGB				1.97745	1.82667	2.14067	24.4198	24.4948	0.156727	2.64101	2.60651	0.0460629	0.0265944	-0.983639	FALSE	0.2	TRUE	3	19	Amp		0.984479
87	H3	FALSE	1183 Rü	RPL13A	UNKNOWN	VIC	NFQ-MGB							21.7788	21.8883	0.143416						FALSE	0.2	TRUE	3	16	Amp		0.905166
94	H10	FALSE	WBC	TNF	UNKNOWN	FAM	NFQ-MGB							23.289	23.1841	0.143409						FALSE	0.05	TRUE	3	20	Amp		0.603373
95	H11	FALSE	WBC	TNF	UNKNOWN	FAM	NFQ-MGB							23.2425	23.1841	0.143409						FALSE	0.05	TRUE	3	20	Amp		0.58879
96	H12	FALSE	WBC	TNF	UNKNOWN	FAM	NFQ-MGB							23.0207	23.1841	0.143409						FALSE	0.05	TRUE	3	20	Amp		0.563323
Analysis Type	Multiplex
Endogenous Control	RPL13A
RQ Min/Max Confidence Level	95.0
Reference Sample	Cali 329

## Sheet: Auswertung KCNN4 K.
Block Type	96-Well 0.2-mL Block
Calibration Background is expired	No
Calibration Background performed on	02-11-2020
Calibration Pure Dye ABY is expired	No
Calibration Pure Dye ABY performed on	02-11-2020
Calibration Pure Dye FAM is expired	No
Calibration Pure Dye FAM performed on	02-11-2020
Calibration Pure Dye JUN is expired	No
Calibration Pure Dye JUN performed on	02-11-2020
Calibration Pure Dye NED is expired	No
Calibration Pure Dye NED performed on	02-11-2020
Calibration Pure Dye ROX is expired	No
Calibration Pure Dye ROX performed on	02-11-2020
Calibration Pure Dye SYBR is expired	No
Calibration Pure Dye SYBR performed on	02-11-2020
Calibration Pure Dye TAMRA is expired	No
Calibration Pure Dye TAMRA performed on	02-11-2020
Calibration Pure Dye VIC is expired	No
Calibration Pure Dye VIC performed on	02-11-2020
Calibration ROI is expired	No
Calibration ROI performed on	02-11-2020
Calibration Uniformity is expired	No
Calibration Uniformity performed on	02-11-2020
Chemistry	TAQMAN
Date Created	2020-03-11 16:20:58 PM CET
Experiment Barcode
Experiment Comment
Experiment File Name	\\klinik.uni-wuerzburg.de\HomeDir\UserData04\Prtvar_D\data\APdata\Desktop\Lukas\Fabry 2 Proben,cDNA,PCR\qPCR duplex\Fibroblasten\Fabry KCNN4 Fibroblasten Kontrolle 11032020.eds
Experiment Name	Fabry Fibroblasten Kontrolle KCNN4 11032020
Experiment Run End Time	2020-03-11 16:39:55 PM CET
Experiment Type	Comparative Cт (ΔΔCт)
Instrument Name	272322425
Instrument Serial Number	272322425
Instrument Type	QuantStudio™ 3 System
Passive Reference	ROX
Post-read Stage/Step
Pre-read Stage/Step
Quantification Cycle Method	Ct
Signal Smoothing On	true
Stage/ Cycle where Ct Analysis is performed	Stage2, Step2
User Name	Prtvar Danilo
Well	Well Position	Omit	Sample Name	Target Name	Task	Reporter	Quencher	Quantity	Quantity Mean	Quantity SD	RQ	RQ Min	RQ Max	CT	Ct Mean	Ct SD	Delta Ct	Delta Ct Mean	Delta Ct SD	Delta Ct SE	Delta Delta Ct	Automatic Ct Threshold	Ct Threshold	Automatic Baseline	Baseline Start	Baseline End	Amp Status	Comments	Cq Conf	CQCONF
1	A1	FALSE		KCNN4	NTC	FAM	NFQ-MGB							Undetermined								FALSE	0.2	TRUE	3	39	No Amp		0	Y
1	A1	FALSE		RPL13A	NTC	VIC	NFQ-MGB							Undetermined								FALSE	0.2	TRUE	3	39	No Amp		0	Y
2	A2	FALSE		KCNN4	NTC	FAM	NFQ-MGB							Undetermined								FALSE	0.2	TRUE	3	39	No Amp		0	Y
2	A2	FALSE		RPL13A	NTC	VIC	NFQ-MGB							Undetermined								FALSE	0.2	TRUE	3	39	No Amp		0	Y
3	A3	FALSE		KCNN4	NTC	FAM	NFQ-MGB							Undetermined								FALSE	0.2	TRUE	3	39	No Amp		0	Y
3	A3	FALSE		RPL13A	NTC	VIC	NFQ-MGB							Undetermined								FALSE	0.2	TRUE	3	39	No Amp		0	Y
5	A5	FALSE	1152 FMS	KCNN4	UNKNOWN	FAM	NFQ-MGB				0.423783	0.327294	0.548717	29.42	29.3661	0.0762339	8.30287	8.27354	0.041486	0.029335	1.2386	FALSE	0.2	TRUE	3	25	Amp		0.988353	N
5	A5	FALSE	1152 FMS	RPL13A	UNKNOWN	VIC	NFQ-MGB							21.1171	21.0925	0.0347479						FALSE	0.2	TRUE	3	14	Amp		0.879885	N
6	A6	FALSE	1152 FMS	KCNN4	UNKNOWN	FAM	NFQ-MGB				0.423783	0.327294	0.548717	29.3122	29.3661	0.0762339	8.2442	8.27354	0.041486	0.029335	1.2386	FALSE	0.2	TRUE	3	25	Amp		0.989454	N
6	A6	FALSE	1152 FMS	RPL13A	UNKNOWN	VIC	NFQ-MGB							21.068	21.0925	0.0347479						FALSE	0.2	TRUE	3	16	Amp		0.89633	N
7	A7	FALSE	1135 FMS	KCNN4	UNKNOWN	FAM	NFQ-MGB				11.2393	10.5942	11.9237	25.5761	25.7091	0.124768	3.55043	3.54445	0.0343298	0.0198203	-3.49049	FALSE	0.2	TRUE	3	20	Amp		0.99172	N
7	A7	FALSE	1135 FMS	RPL13A	UNKNOWN	VIC	NFQ-MGB							22.0257	22.1646	0.121134						FALSE	0.2	TRUE	3	16	Amp		0.946243	N
8	A8	FALSE	1135 FMS	KCNN4	UNKNOWN	FAM	NFQ-MGB				11.2393	10.5942	11.9237	25.8236	25.7091	0.124768	3.57539	3.54445	0.0343298	0.0198203	-3.49049	FALSE	0.2	TRUE	3	21	Amp		0.995525	N
8	A8	FALSE	1135 FMS	RPL13A	UNKNOWN	VIC	NFQ-MGB							22.2483	22.1646	0.121134						FALSE	0.2	TRUE	3	17	No Amp		0.957177	N
9	A9	FALSE	1135 FMS	KCNN4	UNKNOWN	FAM	NFQ-MGB				11.2393	10.5942	11.9237	25.7274	25.7091	0.124768	3.50752	3.54445	0.0343298	0.0198203	-3.49049	FALSE	0.2	TRUE	3	21	Amp		0.994492	N
9	A9	FALSE	1135 FMS	RPL13A	UNKNOWN	VIC	NFQ-MGB							22.2199	22.1646	0.121134						FALSE	0.2	TRUE	3	17	Amp		0.935212	N
10	A10	FALSE	1134 FMS	KCNN4	UNKNOWN	FAM	NFQ-MGB				0.688843	0.53063	0.894228	29.5226	29.5731	0.163754	7.66506	7.57269	0.151549	0.0874966	0.537753	FALSE	0.2	TRUE	3	25	Amp		0.99037	N
10	A10	FALSE	1134 FMS	RPL13A	UNKNOWN	VIC	NFQ-MGB							21.8576	22.0005	0.127126						FALSE	0.2	TRUE	3	16	Amp		0.888335	N
11	A11	FALSE	1134 FMS	KCNN4	UNKNOWN	FAM	NFQ-MGB				0.688843	0.53063	0.894228	29.7562	29.5731	0.163754	7.65521	7.57269	0.151549	0.0874966	0.537753	FALSE	0.2	TRUE	3	24	Amp		0.995172	N
11	A11	FALSE	1134 FMS	RPL13A	UNKNOWN	VIC	NFQ-MGB							22.101	22.0005	0.127126						FALSE	0.2	TRUE	3	16	Amp		0.901659	N
12	A12	FALSE	1134 FMS	KCNN4	UNKNOWN	FAM	NFQ-MGB				0.688843	0.53063	0.894228	29.4406	29.5731	0.163754	7.39779	7.57269	0.151549	0.0874966	0.537753	FALSE	0.2	TRUE	3	24	Amp		0.995948	N
12	A12	FALSE	1134 FMS	RPL13A	UNKNOWN	VIC	NFQ-MGB							22.0428	22.0005	0.127126						FALSE	0.2	TRUE	3	16	Amp		0.902572	N
13	B1	FALSE	1096 FMS	KCNN4	UNKNOWN	FAM	NFQ-MGB				4.14252	3.57865	4.79524	26.7462	26.8664	0.113525	5.07902	4.98443	0.0849767	0.0490613	-2.05051	FALSE	0.2	TRUE	3	22	Amp		0.996803	N
13	B1	FALSE	1096 FMS	RPL13A	UNKNOWN	VIC	NFQ-MGB							21.6672	21.882	0.187416						FALSE	0.2	TRUE	3	16	Amp		0.915935	N
14	B2	FALSE	1096 FMS	KCNN4	UNKNOWN	FAM	NFQ-MGB				4.14252	3.57865	4.79524	26.8813	26.8664	0.113525	4.91455	4.98443	0.0849767	0.0490613	-2.05051	FALSE	0.2	TRUE	3	22	Amp		0.992374	N
14	B2	FALSE	1096 FMS	RPL13A	UNKNOWN	VIC	NFQ-MGB							21.9667	21.882	0.187416						FALSE	0.2	TRUE	3	16	Amp		0.920336	N
15	B3	FALSE	1096 FMS	KCNN4	UNKNOWN	FAM	NFQ-MGB				4.14252	3.57865	4.79524	26.9718	26.8664	0.113525	4.9597	4.98443	0.0849767	0.0490613	-2.05051	FALSE	0.2	TRUE	3	22	Amp		0.991772	N
15	B3	FALSE	1096 FMS	RPL13A	UNKNOWN	VIC	NFQ-MGB							22.0121	21.882	0.187416						FALSE	0.2	TRUE	3	16	Amp		0.918645	N
16	B4	FALSE	1090 FMS	KCNN4	UNKNOWN	FAM	NFQ-MGB				0.813865	0.460312	1.43897	28.7214	29.2337	0.443894	6.97676	7.33207	0.330971	0.191086	0.297139	FALSE	0.2	TRUE	3	22	Amp		0.969681	N
16	B4	FALSE	1090 FMS	RPL13A	UNKNOWN	VIC	NFQ-MGB							21.7447	21.9016	0.172077						FALSE	0.2	TRUE	3	16	Amp		0.899041	N
17	B5	FALSE	1090 FMS	KCNN4	UNKNOWN	FAM	NFQ-MGB				0.813865	0.460312	1.43897	29.4734	29.2337	0.443894	7.38784	7.33207	0.330971	0.191086	0.297139	FALSE	0.2	TRUE	3	24	Amp		0.991703	N
17	B5	FALSE	1090 FMS	RPL13A	UNKNOWN	VIC	NFQ-MGB							22.0856	21.9016	0.172077						FALSE	0.2	TRUE	3	16	Amp		0.913651	N
18	B6	FALSE	1090 FMS	KCNN4	UNKNOWN	FAM	NFQ-MGB				0.813865	0.460312	1.43897	29.5061	29.2337	0.443894	7.63162	7.33207	0.330971	0.191086	0.297139	FALSE	0.2	TRUE	3	25	Amp		0.992343	N
18	B6	FALSE	1090 FMS	RPL13A	UNKNOWN	VIC	NFQ-MGB							21.8745	21.9016	0.172077						FALSE	0.2	TRUE	3	16	Amp		0.909501	N
19	B7	FALSE	1081 FMS	KCNN4	UNKNOWN	FAM	NFQ-MGB				2.56268	2.22731	2.94856	27.0208	27.1153	0.137847	5.6722	5.67728	0.0814578	0.0470297	-1.35766	FALSE	0.2	TRUE	3	22	Amp		0.990547	N
19	B7	FALSE	1081 FMS	RPL13A	UNKNOWN	VIC	NFQ-MGB							21.3486	21.438	0.0828774						FALSE	0.2	TRUE	3	16	Amp		0.903514	N
20	B8	FALSE	1081 FMS	KCNN4	UNKNOWN	FAM	NFQ-MGB				2.56268	2.22731	2.94856	27.2734	27.1153	0.137847	5.76116	5.67728	0.0814578	0.0470297	-1.35766	FALSE	0.2	TRUE	3	21	Amp		0.991379	N
20	B8	FALSE	1081 FMS	RPL13A	UNKNOWN	VIC	NFQ-MGB							21.5123	21.438	0.0828774						FALSE	0.2	TRUE	3	16	Amp		0.9029	N
21	B9	FALSE	1081 FMS	KCNN4	UNKNOWN	FAM	NFQ-MGB				2.56268	2.22731	2.94856	27.0515	27.1153	0.137847	5.59848	5.67728	0.0814578	0.0470297	-1.35766	FALSE	0.2	TRUE	3	22	Amp		0.994165	N
21	B9	FALSE	1081 FMS	RPL13A	UNKNOWN	VIC	NFQ-MGB							21.4531	21.438	0.0828774						FALSE	0.2	TRUE	3	16	Amp		0.907647	N
22	B10	FALSE	360	KCNN4	UNKNOWN	FAM	NFQ-MGB				10.3712	8.75553	12.2851	24.8711	24.917	0.0742516	3.54763	3.66042	0.0983515	0.0567833	-3.37451	FALSE	0.2	TRUE	3	20	Amp		0.994545	N
22	B10	FALSE	360	RPL13A	UNKNOWN	VIC	NFQ-MGB							21.3235	21.2566	0.0941427						FALSE	0.2	TRUE	3	16	Amp		0.929615	N
23	B11	FALSE	360	KCNN4	UNKNOWN	FAM	NFQ-MGB				10.3712	8.75553	12.2851	24.8773	24.917	0.0742516	3.72832	3.66042	0.0983515	0.0567833	-3.37451	FALSE	0.2	TRUE	3	20	Amp		0.990656	N
23	B11	FALSE	360	RPL13A	UNKNOWN	VIC	NFQ-MGB							21.149	21.2566	0.0941427						FALSE	0.2	TRUE	3	16	Amp		0.927266	N
24	B12	FALSE	360	KCNN4	UNKNOWN	FAM	NFQ-MGB				10.3712	8.75553	12.2851	25.0027	24.917	0.0742516	3.70531	3.66042	0.0983515	0.0567833	-3.37451	FALSE	0.2	TRUE	3	19	Amp		0.987436	N
24	B12	FALSE	360	RPL13A	UNKNOWN	VIC	NFQ-MGB							21.2974	21.2566	0.0941427						FALSE	0.2	TRUE	3	15	Amp		0.925223	N
25	C1	FALSE	337	KCNN4	UNKNOWN	FAM	NFQ-MGB				5.10526	4.68573	5.56235	26.1486	26.4689	0.282632	4.66316	4.68295	0.0497998	0.0287519	-2.35198	FALSE	0.2	TRUE	3	21	Amp		0.994434	N
25	C1	FALSE	337	RPL13A	UNKNOWN	VIC	NFQ-MGB							21.4854	21.7859	0.279109						FALSE	0.2	TRUE	3	16	Amp		0.930094	N
26	C2	FALSE	337	KCNN4	UNKNOWN	FAM	NFQ-MGB				5.10526	4.68573	5.56235	26.575	26.4689	0.282632	4.7396	4.68295	0.0497998	0.0287519	-2.35198	FALSE	0.2	TRUE	3	22	Amp		0.99485	N
26	C2	FALSE	337	RPL13A	UNKNOWN	VIC	NFQ-MGB							21.8354	21.7859	0.279109						FALSE	0.2	TRUE	3	16	Amp		0.933647	N
27	C3	FALSE	337	KCNN4	UNKNOWN	FAM	NFQ-MGB				5.10526	4.68573	5.56235	26.6831	26.4689	0.282632	4.64609	4.68295	0.0497998	0.0287519	-2.35198	FALSE	0.2	TRUE	3	21	Amp		0.993391	N
27	C3	FALSE	337	RPL13A	UNKNOWN	VIC	NFQ-MGB							22.037	21.7859	0.279109						FALSE	0.2	TRUE	3	17	Amp		0.928918	N
28	C4	FALSE	SFN 329	KCNN4	UNKNOWN	FAM	NFQ-MGB				3.19664	2.72483	3.75014	26.6631	26.9957	0.299444	5.40785	5.35838	0.0927443	0.0535459	-1.67656	FALSE	0.2	TRUE	3	22	Amp		0.994055	N
28	C4	FALSE	SFN 329	RPL13A	UNKNOWN	VIC	NFQ-MGB							21.2553	21.6373	0.330838						FALSE	0.2	TRUE	3	16	Amp		0.895575	N
29	C5	FALSE	SFN 329	KCNN4	UNKNOWN	FAM	NFQ-MGB				3.19664	2.72483	3.75014	27.244	26.9957	0.299444	5.4159	5.35838	0.0927443	0.0535459	-1.67656	FALSE	0.2	TRUE	3	22	Amp		0.990206	N
29	C5	FALSE	SFN 329	RPL13A	UNKNOWN	VIC	NFQ-MGB							21.8281	21.6373	0.330838						FALSE	0.2	TRUE	3	16	Amp		0.922012	N
30	C6	FALSE	SFN 329	KCNN4	UNKNOWN	FAM	NFQ-MGB				3.19664	2.72483	3.75014	27.08	26.9957	0.299444	5.25139	5.35838	0.0927443	0.0535459	-1.67656	FALSE	0.2	TRUE	3	22	Amp		0.984864	N
30	C6	FALSE	SFN 329	RPL13A	UNKNOWN	VIC	NFQ-MGB							21.8286	21.6373	0.330838						FALSE	0.2	TRUE	3	16	Amp		0.913157	N
31	C7	FALSE	SFN 335	KCNN4	UNKNOWN	FAM	NFQ-MGB				4.08883	3.86108	4.33001	26.9426	26.8209	0.148642	5.02975	5.00325	0.0332849	0.019217	-2.03169	FALSE	0.2	TRUE	3	22	Amp		0.990636	N
31	C7	FALSE	SFN 335	RPL13A	UNKNOWN	VIC	NFQ-MGB							21.9128	21.8177	0.115373						FALSE	0.2	TRUE	3	16	Amp		0.908262	N
32	C8	FALSE	SFN 335	KCNN4	UNKNOWN	FAM	NFQ-MGB				4.08883	3.86108	4.33001	26.6552	26.8209	0.148642	4.96589	5.00325	0.0332849	0.019217	-2.03169	FALSE	0.2	TRUE	3	22	Amp		0.993179	N
32	C8	FALSE	SFN 335	RPL13A	UNKNOWN	VIC	NFQ-MGB							21.6893	21.8177	0.115373						FALSE	0.2	TRUE	3	16	Amp		0.900023	N
33	C9	FALSE	SFN 335	KCNN4	UNKNOWN	FAM	NFQ-MGB				4.08883	3.86108	4.33001	26.865	26.8209	0.148642	5.0141	5.00325	0.0332849	0.019217	-2.03169	FALSE	0.2	TRUE	3	22	Amp		0.995131	N
33	C9	FALSE	SFN 335	RPL13A	UNKNOWN	VIC	NFQ-MGB							21.8508	21.8177	0.115373						FALSE	0.2	TRUE	3	16	Amp		0.89395	N
34	C10	FALSE	SFN 301	KCNN4	UNKNOWN	FAM	NFQ-MGB				1.07403	0.877006	1.31533	28.9871	28.964	0.0260613	6.98578	6.93189	0.117699	0.0679538	-0.103039	FALSE	0.2	TRUE	3	23	Amp		0.993693	N
34	C10	FALSE	SFN 301	RPL13A	UNKNOWN	VIC	NFQ-MGB							22.0013	22.0322	0.0951471						FALSE	0.2	TRUE	3	16	Amp		0.911146	N
35	C11	FALSE	SFN 301	KCNN4	UNKNOWN	FAM	NFQ-MGB				1.07403	0.877006	1.31533	28.9692	28.964	0.0260613	7.01301	6.93189	0.117699	0.0679538	-0.103039	FALSE	0.2	TRUE	3	24	Amp		0.995948	N
35	C11	FALSE	SFN 301	RPL13A	UNKNOWN	VIC	NFQ-MGB							21.9562	22.0322	0.0951471						FALSE	0.2	TRUE	3	16	Amp		0.911508	N
36	C12	FALSE	SFN 301	KCNN4	UNKNOWN	FAM	NFQ-MGB				1.07403	0.877006	1.31533	28.9358	28.964	0.0260613	6.7969	6.93189	0.117699	0.0679538	-0.103039	FALSE	0.2	TRUE	3	24	Amp		0.994358	N
36	C12	FALSE	SFN 301	RPL13A	UNKNOWN	VIC	NFQ-MGB							22.1389	22.0322	0.0951471						FALSE	0.2	TRUE	3	17	Amp		0.916536	N
37	D1	FALSE	SFN 319	KCNN4	UNKNOWN	FAM	NFQ-MGB				1.04066	0.915857	1.18246	29.3044	29.451	0.26033	7.02434	6.97744	0.0741913	0.0428344	-0.0574958	FALSE	0.2	TRUE	3	24	Amp		0.994694	N
37	D1	FALSE	SFN 319	RPL13A	UNKNOWN	VIC	NFQ-MGB							22.2801	22.4736	0.235302						FALSE	0.2	TRUE	3	17	Amp		0.939513	N
38	D2	FALSE	SFN 319	KCNN4	UNKNOWN	FAM	NFQ-MGB				1.04066	0.915857	1.18246	29.7516	29.451	0.26033	7.01607	6.97744	0.0741913	0.0428344	-0.0574958	FALSE	0.2	TRUE	3	25	Amp		0.993145	N
38	D2	FALSE	SFN 319	RPL13A	UNKNOWN	VIC	NFQ-MGB							22.7355	22.4736	0.235302						FALSE	0.2	TRUE	3	17	Amp		0.955804	N
39	D3	FALSE	SFN 319	KCNN4	UNKNOWN	FAM	NFQ-MGB				1.04066	0.915857	1.18246	29.297	29.451	0.26033	6.8919	6.97744	0.0741913	0.0428344	-0.0574958	FALSE	0.2	TRUE	3	24	Amp		0.992568	N
39	D3	FALSE	SFN 319	RPL13A	UNKNOWN	VIC	NFQ-MGB							22.4051	22.4736	0.235302						FALSE	0.2	TRUE	3	16	Amp		0.916211	N
40	D4	FALSE	SFN 297	KCNN4	UNKNOWN	FAM	NFQ-MGB				21.7583	18.8666	25.0932	23.5923	23.759	0.181042	2.50125	2.59144	0.0828175	0.0478147	-4.44349	FALSE	0.2	TRUE	3	18	Amp		0.993524	N
40	D4	FALSE	SFN 297	RPL13A	UNKNOWN	VIC	NFQ-MGB							21.0911	21.1676	0.152001						FALSE	0.2	TRUE	3	16	Amp		0.948051	N
41	D5	FALSE	SFN 297	KCNN4	UNKNOWN	FAM	NFQ-MGB				21.7583	18.8666	25.0932	23.7331	23.759	0.181042	2.66407	2.59144	0.0828175	0.0478147	-4.44349	FALSE	0.2	TRUE	3	19	Amp		0.990487	N
41	D5	FALSE	SFN 297	RPL13A	UNKNOWN	VIC	NFQ-MGB							21.069	21.1676	0.152001						FALSE	0.2	TRUE	3	15	Amp		0.949094	N
42	D6	FALSE	SFN 297	KCNN4	UNKNOWN	FAM	NFQ-MGB				21.7583	18.8666	25.0932	23.9516	23.759	0.181042	2.60899	2.59144	0.0828175	0.0478147	-4.44349	FALSE	0.2	TRUE	3	19	Amp		0.993247	N
42	D6	FALSE	SFN 297	RPL13A	UNKNOWN	VIC	NFQ-MGB							21.3426	21.1676	0.152001						FALSE	0.2	TRUE	3	16	Amp		0.952908	N
43	D7	FALSE	SFN 295	KCNN4	UNKNOWN	FAM	NFQ-MGB				12.9397	11.996	13.9576	24.9861	25.3014	0.35706	3.35241	3.3412	0.0439774	0.0253904	-3.69373	FALSE	0.2	TRUE	3	20	Amp		0.995987	N
43	D7	FALSE	SFN 295	RPL13A	UNKNOWN	VIC	NFQ-MGB							21.6337	21.9602	0.393021						FALSE	0.2	TRUE	3	16	Amp		0.936212	N
44	D8	FALSE	SFN 295	KCNN4	UNKNOWN	FAM	NFQ-MGB				12.9397	11.996	13.9576	25.6891	25.3014	0.35706	3.2927	3.3412	0.0439774	0.0253904	-3.69373	FALSE	0.2	TRUE	3	21	Amp		0.99387	N
44	D8	FALSE	SFN 295	RPL13A	UNKNOWN	VIC	NFQ-MGB							22.3964	21.9602	0.393021						FALSE	0.2	TRUE	3	16	Amp		0.947283	N
45	D9	FALSE	SFN 295	KCNN4	UNKNOWN	FAM	NFQ-MGB				12.9397	11.996	13.9576	25.2289	25.3014	0.35706	3.37849	3.3412	0.0439774	0.0253904	-3.69373	FALSE	0.2	TRUE	3	21	Amp		0.992888	N
45	D9	FALSE	SFN 295	RPL13A	UNKNOWN	VIC	NFQ-MGB							21.8504	21.9602	0.393021						FALSE	0.2	TRUE	3	17	Amp		0.93238	N
46	D10	FALSE	SFN 275	KCNN4	UNKNOWN	FAM	NFQ-MGB				0.293468	0.238923	0.360464	30.7892	30.6447	0.126517	8.90766	8.80366	0.119419	0.0689469	1.76873	FALSE	0.2	TRUE	3	26	Amp		0.994876	N
46	D10	FALSE	SFN 275	RPL13A	UNKNOWN	VIC	NFQ-MGB							21.8816	21.841	0.102998						FALSE	0.2	TRUE	3	16	Amp		0.921102	N
47	D11	FALSE	SFN 275	KCNN4	UNKNOWN	FAM	NFQ-MGB				0.293468	0.238923	0.360464	30.554	30.6447	0.126517	8.83007	8.80366	0.119419	0.0689469	1.76873	FALSE	0.2	TRUE	3	25	Amp		0.993285	N
47	D11	FALSE	SFN 275	RPL13A	UNKNOWN	VIC	NFQ-MGB							21.7239	21.841	0.102998						FALSE	0.2	TRUE	3	16	Amp		0.923535	N
48	D12	FALSE	SFN 275	KCNN4	UNKNOWN	FAM	NFQ-MGB				0.293468	0.238923	0.360464	30.5908	30.6447	0.126517	8.67325	8.80366	0.119419	0.0689469	1.76873	FALSE	0.2	TRUE	3	25	Amp		0.994098	N
48	D12	FALSE	SFN 275	RPL13A	UNKNOWN	VIC	NFQ-MGB							21.9176	21.841	0.102998						FALSE	0.2	TRUE	3	16	Amp		0.914412	N
49	E1	FALSE	SFN 256	KCNN4	UNKNOWN	FAM	NFQ-MGB				8.8578	7.80683	10.0503	26.5706	26.7449	0.159554	3.87891	3.88799	0.0733505	0.0423489	-3.14695	FALSE	0.2	TRUE	3	21	Amp		0.99621	N
49	E1	FALSE	SFN 256	RPL13A	UNKNOWN	VIC	NFQ-MGB							22.6917	22.8569	0.144621						FALSE	0.2	TRUE	3	17	Amp		0.961807	N
50	E2	FALSE	SFN 256	KCNN4	UNKNOWN	FAM	NFQ-MGB				8.8578	7.80683	10.0503	26.8838	26.7449	0.159554	3.96545	3.88799	0.0733505	0.0423489	-3.14695	FALSE	0.2	TRUE	3	23	Amp		0.995412	N
50	E2	FALSE	SFN 256	RPL13A	UNKNOWN	VIC	NFQ-MGB							22.9183	22.8569	0.144621						FALSE	0.2	TRUE	3	17	Amp		0.966158	N
51	E3	FALSE	SFN 256	KCNN4	UNKNOWN	FAM	NFQ-MGB				8.8578	7.80683	10.0503	26.7803	26.7449	0.159554	3.81959	3.88799	0.0733505	0.0423489	-3.14695	FALSE	0.2	TRUE	3	21	Amp		0.995571	N
51	E3	FALSE	SFN 256	RPL13A	UNKNOWN	VIC	NFQ-MGB							22.9607	22.8569	0.144621						FALSE	0.2	TRUE	3	17	Amp		0.962368	N
52	E4	FALSE	SFN 205	KCNN4	UNKNOWN	FAM	NFQ-MGB				1	0.919478	1.08757	27.7993	27.8374	0.0510343	7.04342	7.03493	0.0487544	0.0281484	0	FALSE	0.2	TRUE	3	23	Amp		0.995624	N
52	E4	FALSE	SFN 205	RPL13A	UNKNOWN	VIC	NFQ-MGB							20.7558	20.8025	0.0414654						FALSE	0.2	TRUE	3	15	Amp		0.928299	N
53	E5	FALSE	SFN 205	KCNN4	UNKNOWN	FAM	NFQ-MGB				1	0.919478	1.08757	27.8954	27.8374	0.0510343	7.07889	7.03493	0.0487544	0.0281484	0	FALSE	0.2	TRUE	3	23	Amp		0.996281	N
53	E5	FALSE	SFN 205	RPL13A	UNKNOWN	VIC	NFQ-MGB							20.8165	20.8025	0.0414654						FALSE	0.2	TRUE	3	15	Amp		0.936019	N
54	E6	FALSE	SFN 205	KCNN4	UNKNOWN	FAM	NFQ-MGB				1	0.919478	1.08757	27.8176	27.8374	0.0510343	6.98249	7.03493	0.0487544	0.0281484	0	FALSE	0.2	TRUE	3	22	Amp		0.993839	N
54	E6	FALSE	SFN 205	RPL13A	UNKNOWN	VIC	NFQ-MGB							20.8351	20.8025	0.0414654						FALSE	0.2	TRUE	3	15	Amp		0.934127	N
55	E7	FALSE	SFN 234	KCNN4	UNKNOWN	FAM	NFQ-MGB				0.114489	0.0510851	0.256586	31.5582	31.5028	0.0784039	10.2533	10.1617	0.12958	0.0916271	3.12672	FALSE	0.2	TRUE	3	27	Amp		0.994373	N
55	E7	FALSE	SFN 234	RPL13A	UNKNOWN	VIC	NFQ-MGB							21.3049	21.3411	0.0511764						FALSE	0.2	TRUE	3	16	Amp		0.966696	N
56	E8	FALSE	SFN 234	KCNN4	UNKNOWN	FAM	NFQ-MGB				0.114489	0.0510851	0.256586	31.4473	31.5028	0.0784039	10.07	10.1617	0.12958	0.0916271	3.12672	FALSE	0.2	TRUE	3	27	Amp		0.994217	N
56	E8	FALSE	SFN 234	RPL13A	UNKNOWN	VIC	NFQ-MGB							21.3773	21.3411	0.0511764						FALSE	0.2	TRUE	3	16	Amp		0.961013	N
58	E10	FALSE	SFN 216	KCNN4	UNKNOWN	FAM	NFQ-MGB				1.86715	1.58614	2.19795	28.0029	27.8515	0.131218	6.1821	6.1341	0.0947291	0.0546919	-0.900836	FALSE	0.2	TRUE	3	24	Amp		0.994722	N
58	E10	FALSE	SFN 216	RPL13A	UNKNOWN	VIC	NFQ-MGB							21.8208	21.7174	0.120672						FALSE	0.2	TRUE	3	16	Amp		0.929485	N
59	E11	FALSE	SFN 216	KCNN4	UNKNOWN	FAM	NFQ-MGB				1.86715	1.58614	2.19795	27.7715	27.8515	0.131218	6.02498	6.1341	0.0947291	0.0546919	-0.900836	FALSE	0.2	TRUE	3	23	Amp		0.993954	N
59	E11	FALSE	SFN 216	RPL13A	UNKNOWN	VIC	NFQ-MGB							21.7465	21.7174	0.120672						FALSE	0.2	TRUE	3	16	Amp		0.947065	N
60	E12	FALSE	SFN 216	KCNN4	UNKNOWN	FAM	NFQ-MGB				1.86715	1.58614	2.19795	27.78	27.8515	0.131218	6.19522	6.1341	0.0947291	0.0546919	-0.900836	FALSE	0.2	TRUE	3	23	Amp		0.990465	N
60	E12	FALSE	SFN 216	RPL13A	UNKNOWN	VIC	NFQ-MGB							21.5848	21.7174	0.120672						FALSE	0.2	TRUE	3	16	Amp		0.933305	N
61	F1	FALSE	SFN 174	KCNN4	UNKNOWN	FAM	NFQ-MGB				0.523421	0.480453	0.570231	29.0928	29.091	0.0303386	7.91768	7.96889	0.0497459	0.0287208	0.933957	FALSE	0.2	TRUE	3	24	Amp		0.994989	N
61	F1	FALSE	SFN 174	RPL13A	UNKNOWN	VIC	NFQ-MGB							21.1751	21.1221	0.0699849						FALSE	0.2	TRUE	3	16	Amp		0.91616	N
62	F2	FALSE	SFN 174	KCNN4	UNKNOWN	FAM	NFQ-MGB				0.523421	0.480453	0.570231	29.0598	29.091	0.0303386	8.01703	7.96889	0.0497459	0.0287208	0.933957	FALSE	0.2	TRUE	3	24	Amp		0.994902	N
62	F2	FALSE	SFN 174	RPL13A	UNKNOWN	VIC	NFQ-MGB							21.0428	21.1221	0.0699849						FALSE	0.2	TRUE	3	15	Amp		0.939923	N
63	F3	FALSE	SFN 174	KCNN4	UNKNOWN	FAM	NFQ-MGB				0.523421	0.480453	0.570231	29.1204	29.091	0.0303386	7.97196	7.96889	0.0497459	0.0287208	0.933957	FALSE	0.2	TRUE	3	24	Amp		0.993094	N
63	F3	FALSE	SFN 174	RPL13A	UNKNOWN	VIC	NFQ-MGB							21.1485	21.1221	0.0699849						FALSE	0.2	TRUE	3	15	Amp		0.91767	N
64	F4	FALSE	SFN 135	KCNN4	UNKNOWN	FAM	NFQ-MGB				0.553433	0.407321	0.751957	28.8296	29.2864	0.430731	7.6958	7.88845	0.178027	0.102784	0.853521	FALSE	0.2	TRUE	3	24	Amp		0.996132	N
64	F4	FALSE	SFN 135	RPL13A	UNKNOWN	VIC	NFQ-MGB							21.1338	21.3979	0.253086						FALSE	0.2	TRUE	3	16	Amp		0.95503	N
65	F5	FALSE	SFN 135	KCNN4	UNKNOWN	FAM	NFQ-MGB				0.553433	0.407321	0.751957	29.3445	29.2864	0.430731	7.92267	7.88845	0.178027	0.102784	0.853521	FALSE	0.2	TRUE	3	25	Amp		0.993413	N
65	F5	FALSE	SFN 135	RPL13A	UNKNOWN	VIC	NFQ-MGB							21.4218	21.3979	0.253086						FALSE	0.2	TRUE	3	16	Amp		0.941423	N
66	F6	FALSE	SFN 135	KCNN4	UNKNOWN	FAM	NFQ-MGB				0.553433	0.407321	0.751957	29.6851	29.2864	0.430731	8.04689	7.88845	0.178027	0.102784	0.853521	FALSE	0.2	TRUE	3	24	Amp		0.995951	N
66	F6	FALSE	SFN 135	RPL13A	UNKNOWN	VIC	NFQ-MGB							21.6382	21.3979	0.253086						FALSE	0.2	TRUE	3	17	Amp		0.94684	N
94	H10	FALSE	WBC	TNF	UNKNOWN	FAM	NFQ-MGB							23.7356	23.8517	0.100823						FALSE	0.05	TRUE	3	20	Amp		0.670989	Y
95	H11	FALSE	WBC	TNF	UNKNOWN	FAM	NFQ-MGB							23.9172	23.8517	0.100823						FALSE	0.05	TRUE	3	20	Amp		0.674762	Y
96	H12	FALSE	WBC	TNF	UNKNOWN	FAM	NFQ-MGB							23.9023	23.8517	0.100823						FALSE	0.05	TRUE	3	19	Amp		0.69757	Y
Analysis Type	Multiplex
Endogenous Control	RPL13A
RQ Min/Max Confidence Level	95.0
Reference Sample	SFN 205

## Sheet: Auswertung KCNN4 Patienten
Block Type	96-Well 0.2-mL Block
Calibration Background is expired	No
Calibration Background performed on	02-11-2020
Calibration Pure Dye ABY is expired	No
Calibration Pure Dye ABY performed on	02-11-2020
Calibration Pure Dye FAM is expired	No
Calibration Pure Dye FAM performed on	02-11-2020
Calibration Pure Dye JUN is expired	No
Calibration Pure Dye JUN performed on	02-11-2020
Calibration Pure Dye NED is expired	No
Calibration Pure Dye NED performed on	02-11-2020
Calibration Pure Dye ROX is expired	No
Calibration Pure Dye ROX performed on	02-11-2020
Calibration Pure Dye SYBR is expired	No
Calibration Pure Dye SYBR performed on	02-11-2020
Calibration Pure Dye TAMRA is expired	No
Calibration Pure Dye TAMRA performed on	02-11-2020
Calibration Pure Dye VIC is expired	No
Calibration Pure Dye VIC performed on	02-11-2020
Calibration ROI is expired	No
Calibration ROI performed on	02-11-2020
Calibration Uniformity is expired	No
Calibration Uniformity performed on	02-11-2020
Chemistry	TAQMAN
Date Created	2020-03-17 15:46:25 PM CET
Experiment Barcode
Experiment Comment
Experiment File Name	\\klinik.uni-wuerzburg.de\HomeDir\UserData04\Prtvar_D\data\APdata\Desktop\Lukas\Fabry 2 Proben,cDNA,PCR\qPCR duplex\Fibroblasten\Fabry Patienten KCNN4 Fibroblasten 10032020.eds
Experiment Name	Fabry Fibroblasten Patienten KCNN4 16032020
Experiment Run End Time	2020-03-16 16:54:09 PM CET
Experiment Type	Comparative Cт (ΔΔCт)
Instrument Name	272322425
Instrument Serial Number	272322425
Instrument Type	QuantStudio™ 3 System
Passive Reference	ROX
Post-read Stage/Step
Pre-read Stage/Step
Quantification Cycle Method	Ct
Signal Smoothing On	true
Stage/ Cycle where Ct Analysis is performed	Stage2, Step2
User Name	Prtvar Danilo
Well	Well Position	Omit	Sample Name	Target Name	Task	Reporter	Quencher	Quantity	Quantity Mean	Quantity SD	RQ	RQ Min	RQ Max	CT	Ct Mean	Ct SD	Delta Ct	Delta Ct Mean	Delta Ct SD	Delta Ct SE	Delta Delta Ct	Automatic Ct Threshold	Ct Threshold	Automatic Baseline	Baseline Start	Baseline End	Amp Status	Comments	Cq Conf	HIGHSD	CQCONF
1	A1	FALSE		KCNN4	NTC	FAM	NFQ-MGB							Undetermined								FALSE	0.2	TRUE	3	39	No Amp		0	N	Y
1	A1	FALSE		RPL13A	NTC	VIC	NFQ-MGB							Undetermined								FALSE	0.2	TRUE	3	39	No Amp		0	N	Y
2	A2	FALSE		KCNN4	NTC	FAM	NFQ-MGB							Undetermined								FALSE	0.2	TRUE	3	25	No Amp		0	N	Y
2	A2	FALSE		RPL13A	NTC	VIC	NFQ-MGB							Undetermined								FALSE	0.2	TRUE	3	39	No Amp		0	N	Y
3	A3	FALSE		KCNN4	NTC	FAM	NFQ-MGB							Undetermined								FALSE	0.2	TRUE	3	39	No Amp		0	N	Y
3	A3	FALSE		RPL13A	NTC	VIC	NFQ-MGB							Undetermined								FALSE	0.2	TRUE	3	39	No Amp		0	N	Y
4	A4	FALSE	Cali 205 SFN	KCNN4	UNKNOWN	FAM	NFQ-MGB				1	0.923758	1.08254	28.1177	28.099	0.0656456	7.15104	7.12768	0.0460577	0.0265914	0	FALSE	0.2	TRUE	3	23	Amp		0.991872	N	N
4	A4	FALSE	Cali 205 SFN	RPL13A	UNKNOWN	VIC	NFQ-MGB							20.9667	20.9713	0.0226148						FALSE	0.2	TRUE	3	15	Amp		0.878258	N	N
5	A5	FALSE	Cali 205 SFN	KCNN4	UNKNOWN	FAM	NFQ-MGB				1	0.923758	1.08254	28.0261	28.099	0.0656456	7.07462	7.12768	0.0460577	0.0265914	0	FALSE	0.2	TRUE	3	22	Amp		0.994241	N	N
5	A5	FALSE	Cali 205 SFN	RPL13A	UNKNOWN	VIC	NFQ-MGB							20.9514	20.9713	0.0226148						FALSE	0.2	TRUE	3	15	Amp		0.886806	N	N
6	A6	FALSE	Cali 205 SFN	KCNN4	UNKNOWN	FAM	NFQ-MGB				1	0.923758	1.08254	28.1533	28.099	0.0656456	7.15737	7.12768	0.0460577	0.0265914	0	FALSE	0.2	TRUE	3	23	Amp		0.993721	N	N
6	A6	FALSE	Cali 205 SFN	RPL13A	UNKNOWN	VIC	NFQ-MGB							20.9959	20.9713	0.0226148						FALSE	0.2	TRUE	3	15	Amp		0.888	N	N
7	A7	FALSE	1160 US	KCNN4	UNKNOWN	FAM	NFQ-MGB				4.98688	4.5836	5.42564	25.9839	26.0729	0.0797778	4.81113	4.80954	0.0489734	0.0282748	-2.31814	FALSE	0.2	TRUE	3	21	Amp		0.994456	N	N
7	A7	FALSE	1160 US	RPL13A	UNKNOWN	VIC	NFQ-MGB							21.1728	21.2634	0.0834831						FALSE	0.2	TRUE	3	16	Amp		0.930363	N	N
8	A8	FALSE	1160 US	KCNN4	UNKNOWN	FAM	NFQ-MGB				4.98688	4.5836	5.42564	26.097	26.0729	0.0797778	4.75979	4.80954	0.0489734	0.0282748	-2.31814	FALSE	0.2	TRUE	3	22	Amp		0.993008	N	N
8	A8	FALSE	1160 US	RPL13A	UNKNOWN	VIC	NFQ-MGB							21.3372	21.2634	0.0834831						FALSE	0.2	TRUE	3	16	Amp		0.934367	N	N
9	A9	FALSE	1160 US	KCNN4	UNKNOWN	FAM	NFQ-MGB				4.98688	4.5836	5.42564	26.1379	26.0729	0.0797778	4.8577	4.80954	0.0489734	0.0282748	-2.31814	FALSE	0.2	TRUE	3	21	Amp		0.994009	N	N
9	A9	FALSE	1160 US	RPL13A	UNKNOWN	VIC	NFQ-MGB							21.2802	21.2634	0.0834831						FALSE	0.2	TRUE	3	16	Amp		0.926439	N	N
10	A10	FALSE	1173 US	KCNN4	UNKNOWN	FAM	NFQ-MGB				1.68499	1.39036	2.04206	27.4219	27.504	0.107497	6.47651	6.37494	0.111623	0.0644455	-0.75274	FALSE	0.2	TRUE	3	22	Amp		0.994448	N	N
10	A10	FALSE	1173 US	RPL13A	UNKNOWN	VIC	NFQ-MGB							20.9454	21.129	0.159457						FALSE	0.2	TRUE	3	15	Amp		0.904082	N	N
11	A11	FALSE	1173 US	KCNN4	UNKNOWN	FAM	NFQ-MGB				1.68499	1.39036	2.04206	27.6257	27.504	0.107497	6.39287	6.37494	0.111623	0.0644455	-0.75274	FALSE	0.2	TRUE	3	23	Amp		0.996267	N	N
11	A11	FALSE	1173 US	RPL13A	UNKNOWN	VIC	NFQ-MGB							21.2328	21.129	0.159457						FALSE	0.2	TRUE	3	16	Amp		0.903048	N	N
12	A12	FALSE	1173 US	KCNN4	UNKNOWN	FAM	NFQ-MGB				1.68499	1.39036	2.04206	27.4643	27.504	0.107497	6.25544	6.37494	0.111623	0.0644455	-0.75274	FALSE	0.2	TRUE	3	23	Amp		0.996072	N	N
12	A12	FALSE	1173 US	RPL13A	UNKNOWN	VIC	NFQ-MGB							21.2089	21.129	0.159457						FALSE	0.2	TRUE	3	16	Amp		0.896605	N	N
13	B1	FALSE	1176 US	KCNN4	UNKNOWN	FAM	NFQ-MGB				20.104	19.0327	21.2357	25.1093	25.2586	0.14832	2.78452	2.79826	0.031803	0.0183615	-4.32941	FALSE	0.2	TRUE	3	20	Amp		0.992789	N	N
13	B1	FALSE	1176 US	RPL13A	UNKNOWN	VIC	NFQ-MGB							22.3248	22.4603	0.125081						FALSE	0.2	TRUE	3	17	Amp		0.974073	N	N
14	B2	FALSE	1176 US	KCNN4	UNKNOWN	FAM	NFQ-MGB				20.104	19.0327	21.2357	25.2606	25.2586	0.14832	2.77565	2.79826	0.031803	0.0183615	-4.32941	FALSE	0.2	TRUE	3	20	Amp		0.992256	N	N
14	B2	FALSE	1176 US	RPL13A	UNKNOWN	VIC	NFQ-MGB							22.4849	22.4603	0.125081						FALSE	0.2	TRUE	3	16	Amp		0.968857	N	N
15	B3	FALSE	1176 US	KCNN4	UNKNOWN	FAM	NFQ-MGB				20.104	19.0327	21.2357	25.4059	25.2586	0.14832	2.83463	2.79826	0.031803	0.0183615	-4.32941	FALSE	0.2	TRUE	3	20	Amp		0.994065	N	N
15	B3	FALSE	1176 US	RPL13A	UNKNOWN	VIC	NFQ-MGB							22.5713	22.4603	0.125081						FALSE	0.2	TRUE	3	17	Amp		0.970396	N	N
16	B4	FALSE	1179 US	KCNN4	UNKNOWN	FAM	NFQ-MGB				11.6481	9.27013	14.6362	25.7575	25.5499	0.198874	3.70661	3.58565	0.132617	0.0765663	-3.54203	FALSE	0.2	TRUE	3	21	Amp		0.994038	N	N
16	B4	FALSE	1179 US	RPL13A	UNKNOWN	VIC	NFQ-MGB							22.0508	21.9642	0.0751252						FALSE	0.2	TRUE	3	16	Amp		0.918392	N	N
17	B5	FALSE	1179 US	KCNN4	UNKNOWN	FAM	NFQ-MGB				11.6481	9.27013	14.6362	25.5311	25.5499	0.198874	3.6065	3.58565	0.132617	0.0765663	-3.54203	FALSE	0.2	TRUE	3	20	Amp		0.994389	N	N
17	B5	FALSE	1179 US	RPL13A	UNKNOWN	VIC	NFQ-MGB							21.9246	21.9642	0.0751252						FALSE	0.2	TRUE	3	16	Amp		0.936843	N	N
18	B6	FALSE	1179 US	KCNN4	UNKNOWN	FAM	NFQ-MGB				11.6481	9.27013	14.6362	25.361	25.5499	0.198874	3.44385	3.58565	0.132617	0.0765663	-3.54203	FALSE	0.2	TRUE	3	20	Amp		0.990771	N	N
18	B6	FALSE	1179 US	RPL13A	UNKNOWN	VIC	NFQ-MGB							21.9172	21.9642	0.0751252						FALSE	0.2	TRUE	3	16	Amp		0.943795	N	N
19	B7	FALSE	1180 US	KCNN4	UNKNOWN	FAM	NFQ-MGB				0.160795	0.094871	0.272529	31.637	31.2848	0.305603	9.99603	9.76438	0.306418	0.176911	2.6367	FALSE	0.2	TRUE	3	27	Amp		0.991771	N	N
19	B7	FALSE	1180 US	RPL13A	UNKNOWN	VIC	NFQ-MGB							21.641	21.5204	0.237857						FALSE	0.2	TRUE	3	16	Amp		0.923042	N	N
20	B8	FALSE	1180 US	KCNN4	UNKNOWN	FAM	NFQ-MGB				0.160795	0.094871	0.272529	31.1265	31.2848	0.305603	9.88017	9.76438	0.306418	0.176911	2.6367	FALSE	0.2	TRUE	3	26	Amp		0.994026	N	N
20	B8	FALSE	1180 US	RPL13A	UNKNOWN	VIC	NFQ-MGB							21.2464	21.5204	0.237857						FALSE	0.2	TRUE	3	16	Amp		0.9087	N	N
21	B9	FALSE	1180 US	KCNN4	UNKNOWN	FAM	NFQ-MGB				0.160795	0.094871	0.272529	31.0907	31.2848	0.305603	9.41694	9.76438	0.306418	0.176911	2.6367	FALSE	0.2	TRUE	3	26	Amp		0.993077	N	N
21	B9	FALSE	1180 US	RPL13A	UNKNOWN	VIC	NFQ-MGB							21.6738	21.5204	0.237857						FALSE	0.2	TRUE	3	16	Amp		0.924886	N	N
22	B10	FALSE	1183 US	KCNN4	UNKNOWN	FAM	NFQ-MGB				1.1246	0.799209	1.58247	28.2773	28.3329	0.120612	6.95108	6.95827	0.198365	0.114526	-0.169411	FALSE	0.2	TRUE	3	23	Amp		0.920564	N	N
22	B10	FALSE	1183 US	RPL13A	UNKNOWN	VIC	NFQ-MGB							21.3262	21.3746	0.0972081						FALSE	0.2	TRUE	3	16	Amp		0.938913	N	N
23	B11	FALSE	1183 US	KCNN4	UNKNOWN	FAM	NFQ-MGB				1.1246	0.799209	1.58247	28.4713	28.3329	0.120612	7.16013	6.95827	0.198365	0.114526	-0.169411	FALSE	0.2	TRUE	3	23	Amp		0.996046	N	N
23	B11	FALSE	1183 US	RPL13A	UNKNOWN	VIC	NFQ-MGB							21.3111	21.3746	0.0972081						FALSE	0.2	TRUE	3	16	Amp		0.924551	N	N
24	B12	FALSE	1183 US	KCNN4	UNKNOWN	FAM	NFQ-MGB				1.1246	0.799209	1.58247	28.2501	28.3329	0.120612	6.7636	6.95827	0.198365	0.114526	-0.169411	FALSE	0.2	TRUE	3	23	Amp		0.990183	N	N
24	B12	FALSE	1183 US	RPL13A	UNKNOWN	VIC	NFQ-MGB							21.4865	21.3746	0.0972081						FALSE	0.2	TRUE	3	16	Amp		0.915854	N	N
25	C1	FALSE	1184 US	KCNN4	UNKNOWN	FAM	NFQ-MGB				3.95729	3.26405	4.79775	26.5241	26.6644	0.163996	5.01936	5.14317	0.111848	0.0645755	-1.98451	FALSE	0.2	TRUE	3	21	Amp		0.992141	N	N
25	C1	FALSE	1184 US	RPL13A	UNKNOWN	VIC	NFQ-MGB							21.5048	21.5212	0.0796331						FALSE	0.2	TRUE	3	16	Amp		0.941889	N	N
26	C2	FALSE	1184 US	KCNN4	UNKNOWN	FAM	NFQ-MGB				3.95729	3.26405	4.79775	26.6243	26.6644	0.163996	5.17323	5.14317	0.111848	0.0645755	-1.98451	FALSE	0.2	TRUE	3	22	Amp		0.995189	N	N
26	C2	FALSE	1184 US	RPL13A	UNKNOWN	VIC	NFQ-MGB							21.4511	21.5212	0.0796331						FALSE	0.2	TRUE	3	16	Amp		0.93394	N	N
27	C3	FALSE	1184 US	KCNN4	UNKNOWN	FAM	NFQ-MGB				3.95729	3.26405	4.79775	26.8447	26.6644	0.163996	5.23691	5.14317	0.111848	0.0645755	-1.98451	FALSE	0.2	TRUE	3	22	Amp		0.993468	N	N
27	C3	FALSE	1184 US	RPL13A	UNKNOWN	VIC	NFQ-MGB							21.6078	21.5212	0.0796331						FALSE	0.2	TRUE	3	16	Amp		0.939032	N	N
28	C4	FALSE	1185 US	KCNN4	UNKNOWN	FAM	NFQ-MGB				9.00228	8.65236	9.36635	25.3166	25.3102	0.125848	3.93186	3.95739	0.0230246	0.0132933	-3.17029	FALSE	0.2	TRUE	3	19	Amp		0.992875	N	N
28	C4	FALSE	1185 US	RPL13A	UNKNOWN	VIC	NFQ-MGB							21.3847	21.3529	0.122457						FALSE	0.2	TRUE	3	16	Amp		0.925079	N	N
29	C5	FALSE	1185 US	KCNN4	UNKNOWN	FAM	NFQ-MGB				9.00228	8.65236	9.36635	25.4328	25.3102	0.125848	3.97657	3.95739	0.0230246	0.0132933	-3.17029	FALSE	0.2	TRUE	3	21	Amp		0.990752	N	N
29	C5	FALSE	1185 US	RPL13A	UNKNOWN	VIC	NFQ-MGB							21.4562	21.3529	0.122457						FALSE	0.2	TRUE	3	16	Amp		0.930706	N	N
30	C6	FALSE	1185 US	KCNN4	UNKNOWN	FAM	NFQ-MGB				9.00228	8.65236	9.36635	25.1814	25.3102	0.125848	3.96374	3.95739	0.0230246	0.0132933	-3.17029	FALSE	0.2	TRUE	3	20	Amp		0.989605	N	N
30	C6	FALSE	1185 US	RPL13A	UNKNOWN	VIC	NFQ-MGB							21.2176	21.3529	0.122457						FALSE	0.2	TRUE	3	15	Amp		0.923653	N	N
31	C7	FALSE	1188 US	KCNN4	UNKNOWN	FAM	NFQ-MGB				0.65245	0.456454	0.932603	29.4433	29.7334	0.252975	7.51299	7.74374	0.207475	0.119786	0.616061	FALSE	0.2	TRUE	3	25	Amp		0.993385	N	N
31	C7	FALSE	1188 US	RPL13A	UNKNOWN	VIC	NFQ-MGB							21.9303	21.9897	0.0993808						FALSE	0.2	TRUE	3	16	Amp		0.966943	N	N
32	C8	FALSE	1188 US	KCNN4	UNKNOWN	FAM	NFQ-MGB				0.65245	0.456454	0.932603	29.8493	29.7334	0.252975	7.91491	7.74374	0.207475	0.119786	0.616061	FALSE	0.2	TRUE	3	25	Amp		0.990451	N	N
32	C8	FALSE	1188 US	RPL13A	UNKNOWN	VIC	NFQ-MGB							21.9344	21.9897	0.0993808						FALSE	0.2	TRUE	3	16	Amp		0.966423	N	N
33	C9	FALSE	1188 US	KCNN4	UNKNOWN	FAM	NFQ-MGB				0.65245	0.456454	0.932603	29.9077	29.7334	0.252975	7.80332	7.74374	0.207475	0.119786	0.616061	FALSE	0.2	TRUE	3	25	Amp		0.993377	N	N
33	C9	FALSE	1188 US	RPL13A	UNKNOWN	VIC	NFQ-MGB							22.1044	21.9897	0.0993808						FALSE	0.2	TRUE	3	17	Amp		0.967532	N	N
34	C10	FALSE	1190 US	KCNN4	UNKNOWN	FAM	NFQ-MGB				0.307288	0.241637	0.390776	30.7318	30.571	0.171872	8.96222	8.83002	0.139586	0.08059	1.70234	FALSE	0.2	TRUE	3	26	Amp		0.994967	N	N
34	C10	FALSE	1190 US	RPL13A	UNKNOWN	VIC	NFQ-MGB							21.7695	21.7409	0.0323971						FALSE	0.2	TRUE	3	17	Amp		0.973053	N	N
35	C11	FALSE	1190 US	KCNN4	UNKNOWN	FAM	NFQ-MGB				0.307288	0.241637	0.390776	30.5913	30.571	0.171872	8.84377	8.83002	0.139586	0.08059	1.70234	FALSE	0.2	TRUE	3	26	Amp		0.99528	N	N
35	C11	FALSE	1190 US	RPL13A	UNKNOWN	VIC	NFQ-MGB							21.7475	21.7409	0.0323971						FALSE	0.2	TRUE	3	16	Amp		0.971453	N	N
36	C12	FALSE	1190 US	KCNN4	UNKNOWN	FAM	NFQ-MGB				0.307288	0.241637	0.390776	30.3898	30.571	0.171872	8.68406	8.83002	0.139586	0.08059	1.70234	FALSE	0.2	TRUE	3	25	Amp		0.993045	N	N
36	C12	FALSE	1190 US	RPL13A	UNKNOWN	VIC	NFQ-MGB							21.7058	21.7409	0.0323971						FALSE	0.2	TRUE	3	16	Amp		0.96924	N	N
37	D1	FALSE	1199 US	KCNN4	UNKNOWN	FAM	NFQ-MGB				0.36084	0.201152	0.6473	30.4457	30.8799	0.414107	8.24742	8.59825	0.339383	0.195943	1.47057	FALSE	0.2	TRUE	3	26	Amp		0.994637	N	N
37	D1	FALSE	1199 US	RPL13A	UNKNOWN	VIC	NFQ-MGB							22.1983	22.2816	0.075536						FALSE	0.2	TRUE	3	15	Amp		0.97215	N	N
38	D2	FALSE	1199 US	KCNN4	UNKNOWN	FAM	NFQ-MGB				0.36084	0.201152	0.6473	30.9234	30.8799	0.414107	8.62243	8.59825	0.339383	0.195943	1.47057	FALSE	0.2	TRUE	3	26	Amp		0.99346	N	N
38	D2	FALSE	1199 US	RPL13A	UNKNOWN	VIC	NFQ-MGB							22.301	22.2816	0.075536						FALSE	0.2	TRUE	3	16	Amp		0.974148	N	N
39	D3	FALSE	1199 US	KCNN4	UNKNOWN	FAM	NFQ-MGB				0.36084	0.201152	0.6473	31.2705	30.8799	0.414107	8.92489	8.59825	0.339383	0.195943	1.47057	FALSE	0.2	TRUE	3	27	Amp		0.99351	N	N
39	D3	FALSE	1199 US	RPL13A	UNKNOWN	VIC	NFQ-MGB							22.3456	22.2816	0.075536						FALSE	0.2	TRUE	3	17	Amp		0.973792	N	N
40	D4	FALSE	1205 US	KCNN4	UNKNOWN	FAM	NFQ-MGB				3.29584	2.97601	3.65005	26.8056	26.9706	0.151316	5.33879	5.40703	0.0592839	0.0342276	-1.72065	FALSE	0.2	TRUE	3	23	Amp		0.990835	N	N
40	D4	FALSE	1205 US	RPL13A	UNKNOWN	VIC	NFQ-MGB							21.4668	21.5635	0.0951719						FALSE	0.2	TRUE	3	16	Amp		0.986075	N	N
41	D5	FALSE	1205 US	KCNN4	UNKNOWN	FAM	NFQ-MGB				3.29584	2.97601	3.65005	27.0032	26.9706	0.151316	5.43647	5.40703	0.0592839	0.0342276	-1.72065	FALSE	0.2	TRUE	3	22	Amp		0.984	N	N
41	D5	FALSE	1205 US	RPL13A	UNKNOWN	VIC	NFQ-MGB							21.5667	21.5635	0.0951719						FALSE	0.2	TRUE	3	16	Amp		0.980614	N	N
42	D6	FALSE	1205 US	KCNN4	UNKNOWN	FAM	NFQ-MGB				3.29584	2.97601	3.65005	27.1029	26.9706	0.151316	5.44584	5.40703	0.0592839	0.0342276	-1.72065	FALSE	0.2	TRUE	3	23	Amp		0.983411	N	N
42	D6	FALSE	1205 US	RPL13A	UNKNOWN	VIC	NFQ-MGB							21.6571	21.5635	0.0951719						FALSE	0.2	TRUE	3	16	Amp		0.974755	N	N
43	D7	FALSE	1213 US	KCNN4	UNKNOWN	FAM	NFQ-MGB				3.07597	2.86203	3.30591	27.1546	27.3506	0.189537	5.55482	5.50664	0.0418671	0.024172	-1.62104	FALSE	0.2	TRUE	3	23	Amp		0.994541	N	N
43	D7	FALSE	1213 US	RPL13A	UNKNOWN	VIC	NFQ-MGB							21.5998	21.844	0.226419						FALSE	0.2	TRUE	3	16	Amp		0.981317	N	N
44	D8	FALSE	1213 US	KCNN4	UNKNOWN	FAM	NFQ-MGB				3.07597	2.86203	3.30591	27.533	27.3506	0.189537	5.48595	5.50664	0.0418671	0.024172	-1.62104	FALSE	0.2	TRUE	3	23	Amp		0.991737	N	N
44	D8	FALSE	1213 US	RPL13A	UNKNOWN	VIC	NFQ-MGB							22.047	21.844	0.226419						FALSE	0.2	TRUE	3	16	Amp		0.967313	N	N
45	D9	FALSE	1213 US	KCNN4	UNKNOWN	FAM	NFQ-MGB				3.07597	2.86203	3.30591	27.3642	27.3506	0.189537	5.47914	5.50664	0.0418671	0.024172	-1.62104	FALSE	0.2	TRUE	3	23	Amp		0.98984	N	N
45	D9	FALSE	1213 US	RPL13A	UNKNOWN	VIC	NFQ-MGB							21.8851	21.844	0.226419						FALSE	0.2	TRUE	3	17	Amp		0.96856	N	N
46	D10	FALSE	1160 RÜ	KCNN4	UNKNOWN	FAM	NFQ-MGB				0.777219	0.564114	1.07083	29.9287	29.8926	0.161201	7.34311	7.49128	0.186115	0.107454	0.363606	FALSE	0.2	TRUE	3	25	Amp		0.996494	N	N
46	D10	FALSE	1160 RÜ	RPL13A	UNKNOWN	VIC	NFQ-MGB							22.5856	22.4014	0.161285						FALSE	0.2	TRUE	3	17	Amp		0.97224	N	N
47	D11	FALSE	1160 RÜ	KCNN4	UNKNOWN	FAM	NFQ-MGB				0.777219	0.564114	1.07083	30.0327	29.8926	0.161201	7.70018	7.49128	0.186115	0.107454	0.363606	FALSE	0.2	TRUE	3	26	Amp		0.994432	N	N
47	D11	FALSE	1160 RÜ	RPL13A	UNKNOWN	VIC	NFQ-MGB							22.3326	22.4014	0.161285						FALSE	0.2	TRUE	3	17	Amp		0.972585	N	N
48	D12	FALSE	1160 RÜ	KCNN4	UNKNOWN	FAM	NFQ-MGB				0.777219	0.564114	1.07083	29.7165	29.8926	0.161201	7.43057	7.49128	0.186115	0.107454	0.363606	FALSE	0.2	TRUE	3	25	Amp		0.993918	N	N
48	D12	FALSE	1160 RÜ	RPL13A	UNKNOWN	VIC	NFQ-MGB							22.2859	22.4014	0.161285						FALSE	0.2	TRUE	3	17	Amp		0.970741	N	N
49	E1	FALSE	1173 Rü	KCNN4	UNKNOWN	FAM	NFQ-MGB				0.63777	0.524472	0.775542	29.4343	29.5012	0.144563	7.6974	7.77657	0.113589	0.0655804	0.648892	FALSE	0.2	TRUE	3	24	Amp		0.993135	N	N
49	E1	FALSE	1173 Rü	RPL13A	UNKNOWN	VIC	NFQ-MGB							21.7369	21.7246	0.0432439						FALSE	0.2	TRUE	3	16	Amp		0.964276	N	N
50	E2	FALSE	1173 Rü	KCNN4	UNKNOWN	FAM	NFQ-MGB				0.63777	0.524472	0.775542	29.667	29.5012	0.144563	7.90672	7.77657	0.113589	0.0655804	0.648892	FALSE	0.2	TRUE	3	25	Amp		0.995997	N	N
50	E2	FALSE	1173 Rü	RPL13A	UNKNOWN	VIC	NFQ-MGB							21.7603	21.7246	0.0432439						FALSE	0.2	TRUE	3	16	Amp		0.970506	N	N
51	E3	FALSE	1173 Rü	KCNN4	UNKNOWN	FAM	NFQ-MGB				0.63777	0.524472	0.775542	29.4021	29.5012	0.144563	7.7256	7.77657	0.113589	0.0655804	0.648892	FALSE	0.2	TRUE	3	24	Amp		0.996249	N	N
51	E3	FALSE	1173 Rü	RPL13A	UNKNOWN	VIC	NFQ-MGB							21.6765	21.7246	0.0432439						FALSE	0.2	TRUE	3	15	Amp		0.969713	N	N
52	E4	FALSE	1174 US	KCNN4	UNKNOWN	FAM	NFQ-MGB				3.21421	2.95441	3.49685	27.7091	27.8644	0.155655	5.4144	5.44321	0.0489481	0.0282602	-1.68446	FALSE	0.2	TRUE	3	23	Amp		0.994763	N	N
52	E4	FALSE	1174 US	RPL13A	UNKNOWN	VIC	NFQ-MGB							22.2947	22.4212	0.115365						FALSE	0.2	TRUE	3	17	Amp		0.984526	N	N
53	E5	FALSE	1174 US	KCNN4	UNKNOWN	FAM	NFQ-MGB				3.21421	2.95441	3.49685	27.8636	27.8644	0.155655	5.41552	5.44321	0.0489481	0.0282602	-1.68446	FALSE	0.2	TRUE	3	23	Amp		0.995631	N	N
53	E5	FALSE	1174 US	RPL13A	UNKNOWN	VIC	NFQ-MGB							22.4481	22.4212	0.115365						FALSE	0.2	TRUE	3	17	Amp		0.983603	N	N
54	E6	FALSE	1174 US	KCNN4	UNKNOWN	FAM	NFQ-MGB				3.21421	2.95441	3.49685	28.0204	27.8644	0.155655	5.49973	5.44321	0.0489481	0.0282602	-1.68446	FALSE	0.2	TRUE	3	23	Amp		0.995336	N	N
54	E6	FALSE	1174 US	RPL13A	UNKNOWN	VIC	NFQ-MGB							22.5207	22.4212	0.115365						FALSE	0.2	TRUE	3	17	Amp		0.983222	N	N
55	E7	FALSE	1184 RÜ	KCNN4	UNKNOWN	FAM	NFQ-MGB				0.131403	0.0701043	0.246301	31.8905	31.3133	0.50044	10.4315	10.0556	0.364884	0.210666	2.92793	FALSE	0.2	TRUE	3	27	Amp		0.991415	Y	N
55	E7	FALSE	1184 RÜ	RPL13A	UNKNOWN	VIC	NFQ-MGB							21.459	21.2577	0.256751						FALSE	0.2	TRUE	3	16	Amp		0.866422	N	N
56	E8	FALSE	1184 RÜ	KCNN4	UNKNOWN	FAM	NFQ-MGB				0.131403	0.0701043	0.246301	31.0484	31.3133	0.50044	9.70286	10.0556	0.364884	0.210666	2.92793	FALSE	0.2	TRUE	3	26	Amp		0.992863	Y	N
56	E8	FALSE	1184 RÜ	RPL13A	UNKNOWN	VIC	NFQ-MGB							21.3455	21.2577	0.256751						FALSE	0.2	TRUE	3	16	Amp		0.856341	N	N
57	E9	FALSE	1184 RÜ	KCNN4	UNKNOWN	FAM	NFQ-MGB				0.131403	0.0701043	0.246301	31.001	31.3133	0.50044	10.0324	10.0556	0.364884	0.210666	2.92793	FALSE	0.2	TRUE	3	26	Amp		0.99365	Y	N
57	E9	FALSE	1184 RÜ	RPL13A	UNKNOWN	VIC	NFQ-MGB							20.9685	21.2577	0.256751						FALSE	0.2	TRUE	3	15	Amp		0.865821	N	N
58	E10	FALSE	1185 Rü	KCNN4	UNKNOWN	FAM	NFQ-MGB				0.52181	0.476087	0.571924	28.7606	28.9179	0.319934	8.00466	8.06608	0.0532578	0.0307484	0.938403	FALSE	0.2	TRUE	3	24	Amp		0.994986	N	N
58	E10	FALSE	1185 Rü	RPL13A	UNKNOWN	VIC	NFQ-MGB							20.7559	20.8518	0.298703						FALSE	0.2	TRUE	3	15	Amp		0.845237	N	N
59	E11	FALSE	1185 Rü	KCNN4	UNKNOWN	FAM	NFQ-MGB				0.52181	0.476087	0.571924	29.286	28.9179	0.319934	8.09935	8.06608	0.0532578	0.0307484	0.938403	FALSE	0.2	TRUE	3	24	Amp		0.992692	N	N
59	E11	FALSE	1185 Rü	RPL13A	UNKNOWN	VIC	NFQ-MGB							21.1867	20.8518	0.298703						FALSE	0.2	TRUE	3	16	Amp		0.862343	N	N
60	E12	FALSE	1185 Rü	KCNN4	UNKNOWN	FAM	NFQ-MGB				0.52181	0.476087	0.571924	28.7071	28.9179	0.319934	8.09424	8.06608	0.0532578	0.0307484	0.938403	FALSE	0.2	TRUE	3	24	Amp		0.995893	N	N
60	E12	FALSE	1185 Rü	RPL13A	UNKNOWN	VIC	NFQ-MGB							20.6128	20.8518	0.298703						FALSE	0.2	TRUE	3	14	Amp		0.845924	N	N
61	F1	FALSE	1188 RÜ	KCNN4	UNKNOWN	FAM	NFQ-MGB				0.344051	0.23388	0.506119	28.7884	29.2688	0.419436	8.62219	8.66698	0.224164	0.129421	1.53931	FALSE	0.2	TRUE	3	24	Amp		0.992488	N	N
61	F1	FALSE	1188 RÜ	RPL13A	UNKNOWN	VIC	NFQ-MGB							20.1662	20.6018	0.412742						FALSE	0.2	TRUE	3	15	Amp		0.855936	N	N
62	F2	FALSE	1188 RÜ	KCNN4	UNKNOWN	FAM	NFQ-MGB				0.344051	0.23388	0.506119	29.5623	29.2688	0.419436	8.91016	8.66698	0.224164	0.129421	1.53931	FALSE	0.2	TRUE	3	23	Amp		0.992421	N	N
62	F2	FALSE	1188 RÜ	RPL13A	UNKNOWN	VIC	NFQ-MGB							20.6521	20.6018	0.412742						FALSE	0.2	TRUE	3	15	Amp		0.86309	N	N
63	F3	FALSE	1188 RÜ	KCNN4	UNKNOWN	FAM	NFQ-MGB				0.344051	0.23388	0.506119	29.4557	29.2688	0.419436	8.4686	8.66698	0.224164	0.129421	1.53931	FALSE	0.2	TRUE	3	23	Amp		0.992016	N	N
63	F3	FALSE	1188 RÜ	RPL13A	UNKNOWN	VIC	NFQ-MGB							20.9871	20.6018	0.412742						FALSE	0.2	TRUE	3	15	Amp		0.873094	N	N
64	F4	FALSE	1190 Rü	KCNN4	UNKNOWN	FAM	NFQ-MGB				0.235779	0.154413	0.36002	29.7421	29.97	0.233012	9.23277	9.21217	0.245817	0.141922	2.08449	FALSE	0.2	TRUE	3	24	Amp		0.992385	N	N
64	F4	FALSE	1190 Rü	RPL13A	UNKNOWN	VIC	NFQ-MGB							20.5094	20.7578	0.247005						FALSE	0.2	TRUE	3	15	Amp		0.866439	N	N
65	F5	FALSE	1190 Rü	KCNN4	UNKNOWN	FAM	NFQ-MGB				0.235779	0.154413	0.36002	30.2078	29.97	0.233012	9.44704	9.21217	0.245817	0.141922	2.08449	FALSE	0.2	TRUE	3	25	Amp		0.991738	N	N
65	F5	FALSE	1190 Rü	RPL13A	UNKNOWN	VIC	NFQ-MGB							20.7608	20.7578	0.247005						FALSE	0.2	TRUE	3	15	Amp		0.884478	N	N
66	F6	FALSE	1190 Rü	KCNN4	UNKNOWN	FAM	NFQ-MGB				0.235779	0.154413	0.36002	29.9601	29.97	0.233012	8.95671	9.21217	0.245817	0.141922	2.08449	FALSE	0.2	TRUE	3	25	Amp		0.995176	N	N
66	F6	FALSE	1190 Rü	RPL13A	UNKNOWN	VIC	NFQ-MGB							21.0034	20.7578	0.247005						FALSE	0.2	TRUE	3	15	Amp		0.875088	N	N
67	F7	FALSE	1199 Rü	KCNN4	UNKNOWN	FAM	NFQ-MGB				0.446226	0.36699	0.542569	29.1562	29.3997	0.332165	8.28641	8.29183	0.113533	0.0655483	1.16415	FALSE	0.2	TRUE	3	24	Amp		0.995859	N	N
67	F7	FALSE	1199 Rü	RPL13A	UNKNOWN	VIC	NFQ-MGB							20.8698	21.1079	0.251027						FALSE	0.2	TRUE	3	15	Amp		0.859042	N	N
68	F8	FALSE	1199 Rü	KCNN4	UNKNOWN	FAM	NFQ-MGB				0.446226	0.36699	0.542569	29.7781	29.3997	0.332165	8.40798	8.29183	0.113533	0.0655483	1.16415	FALSE	0.2	TRUE	3	25	Amp		0.994151	N	N
68	F8	FALSE	1199 Rü	RPL13A	UNKNOWN	VIC	NFQ-MGB							21.3701	21.1079	0.251027						FALSE	0.2	TRUE	3	16	Amp		0.858135	N	N
69	F9	FALSE	1199 Rü	KCNN4	UNKNOWN	FAM	NFQ-MGB				0.446226	0.36699	0.542569	29.2648	29.3997	0.332165	8.18111	8.29183	0.113533	0.0655483	1.16415	FALSE	0.2	TRUE	3	24	Amp		0.993826	N	N
69	F9	FALSE	1199 Rü	RPL13A	UNKNOWN	VIC	NFQ-MGB							21.0837	21.1079	0.251027						FALSE	0.2	TRUE	3	15	Amp		0.866901	N	N
70	F10	FALSE	1205 Rü	KCNN4	UNKNOWN	FAM	NFQ-MGB				0.469862	0.300135	0.735568	28.6715	28.9074	0.308589	8.32285	8.21737	0.260301	0.150285	1.08969	FALSE	0.2	TRUE	3	24	Amp		0.995018	N	N
70	F10	FALSE	1205 Rü	RPL13A	UNKNOWN	VIC	NFQ-MGB							20.3487	20.69	0.295889						FALSE	0.2	TRUE	3	14	Amp		0.857014	N	N
71	F11	FALSE	1205 Rü	KCNN4	UNKNOWN	FAM	NFQ-MGB				0.469862	0.300135	0.735568	28.7941	28.9074	0.308589	7.92089	8.21737	0.260301	0.150285	1.08969	FALSE	0.2	TRUE	3	24	Amp		0.996738	N	N
71	F11	FALSE	1205 Rü	RPL13A	UNKNOWN	VIC	NFQ-MGB							20.8732	20.69	0.295889						FALSE	0.2	TRUE	3	15	Amp		0.870128	N	N
72	F12	FALSE	1205 Rü	KCNN4	UNKNOWN	FAM	NFQ-MGB				0.469862	0.300135	0.735568	29.2566	28.9074	0.308589	8.40838	8.21737	0.260301	0.150285	1.08969	FALSE	0.2	TRUE	3	25	Amp		0.993247	N	N
72	F12	FALSE	1205 Rü	RPL13A	UNKNOWN	VIC	NFQ-MGB							20.8483	20.69	0.295889						FALSE	0.2	TRUE	3	15	Amp		0.85854	N	N
73	G1	FALSE	1213 Rü	KCNN4	UNKNOWN	FAM	NFQ-MGB				2.14579	1.80384	2.55258	26.9294	27.143	0.213021	5.93577	6.02617	0.100817	0.0582069	-1.10151	FALSE	0.2	TRUE	3	22	Amp		0.969854	N	N
73	G1	FALSE	1213 Rü	RPL13A	UNKNOWN	VIC	NFQ-MGB							20.9937	21.1168	0.1147						FALSE	0.2	TRUE	3	15	Amp		0.880364	N	N
74	G2	FALSE	1213 Rü	KCNN4	UNKNOWN	FAM	NFQ-MGB				2.14579	1.80384	2.55258	27.3555	27.143	0.213021	6.13489	6.02617	0.100817	0.0582069	-1.10151	FALSE	0.2	TRUE	3	23	Amp		0.994304	N	N
74	G2	FALSE	1213 Rü	RPL13A	UNKNOWN	VIC	NFQ-MGB							21.2206	21.1168	0.1147						FALSE	0.2	TRUE	3	16	Amp		0.884375	N	N
75	G3	FALSE	1213 Rü	KCNN4	UNKNOWN	FAM	NFQ-MGB				2.14579	1.80384	2.55258	27.1441	27.143	0.213021	6.00784	6.02617	0.100817	0.0582069	-1.10151	FALSE	0.2	TRUE	3	22	Amp		0.993621	N	N
75	G3	FALSE	1213 Rü	RPL13A	UNKNOWN	VIC	NFQ-MGB							21.1363	21.1168	0.1147						FALSE	0.2	TRUE	3	16	Amp		0.861008	N	N
76	G4	FALSE	1214 Rü	KCNN4	UNKNOWN	FAM	NFQ-MGB				1.8589	1.63723	2.11057	27.5104	27.26	0.223122	6.23977	6.23323	0.0737442	0.0425762	-0.894445	FALSE	0.2	TRUE	3	22	Amp		0.994905	N	N
76	G4	FALSE	1214 Rü	RPL13A	UNKNOWN	VIC	NFQ-MGB							21.2706	21.0267	0.24593						FALSE	0.2	TRUE	3	15	Amp		0.871177	N	N
77	G5	FALSE	1214 Rü	KCNN4	UNKNOWN	FAM	NFQ-MGB				1.8589	1.63723	2.11057	27.0823	27.26	0.223122	6.30349	6.23323	0.0737442	0.0425762	-0.894445	FALSE	0.2	TRUE	3	22	Amp		0.982479	N	N
77	G5	FALSE	1214 Rü	RPL13A	UNKNOWN	VIC	NFQ-MGB							20.7788	21.0267	0.24593						FALSE	0.2	TRUE	3	15	Amp		0.864151	N	N
78	G6	FALSE	1214 Rü	KCNN4	UNKNOWN	FAM	NFQ-MGB				1.8589	1.63723	2.11057	27.1872	27.26	0.223122	6.15644	6.23323	0.0737442	0.0425762	-0.894445	FALSE	0.2	TRUE	3	22	Amp		0.995117	N	N
78	G6	FALSE	1214 Rü	RPL13A	UNKNOWN	VIC	NFQ-MGB							21.0308	21.0267	0.24593						FALSE	0.2	TRUE	3	15	Amp		0.876419	N	N
79	G7	FALSE	1176 Rü	KCNN4	UNKNOWN	FAM	NFQ-MGB				0.500693	0.413812	0.605815	29.7127	29.9418	0.202807	8.03635	8.12568	0.110683	0.0639026	0.998	FALSE	0.2	TRUE	3	24	Amp		0.995378	N	N
79	G7	FALSE	1176 Rü	RPL13A	UNKNOWN	VIC	NFQ-MGB							21.6764	21.8161	0.126559						FALSE	0.2	TRUE	3	16	Amp		0.896496	N	N
80	G8	FALSE	1176 Rü	KCNN4	UNKNOWN	FAM	NFQ-MGB				0.500693	0.413812	0.605815	30.0985	29.9418	0.202807	8.2495	8.12568	0.110683	0.0639026	0.998	FALSE	0.2	TRUE	3	25	Amp		0.993654	N	N
80	G8	FALSE	1176 Rü	RPL13A	UNKNOWN	VIC	NFQ-MGB							21.849	21.8161	0.126559						FALSE	0.2	TRUE	3	16	Amp		0.889163	N	N
81	G9	FALSE	1176 Rü	KCNN4	UNKNOWN	FAM	NFQ-MGB				0.500693	0.413812	0.605815	30.0142	29.9418	0.202807	8.09118	8.12568	0.110683	0.0639026	0.998	FALSE	0.2	TRUE	3	24	Amp		0.992094	N	N
81	G9	FALSE	1176 Rü	RPL13A	UNKNOWN	VIC	NFQ-MGB							21.923	21.8161	0.126559						FALSE	0.2	TRUE	3	16	Amp		0.884398	N	N
82	G10	FALSE	1180 Rü	KCNN4	UNKNOWN	FAM	NFQ-MGB				3.97264	3.15401	5.00376	27.7888	27.5214	0.34597	5.29032	5.13758	0.134016	0.077374	-1.9901	FALSE	0.2	TRUE	3	22	Amp		0.99492	N	N
82	G10	FALSE	1180 Rü	RPL13A	UNKNOWN	VIC	NFQ-MGB							22.4984	22.3838	0.295745						FALSE	0.2	TRUE	3	17	Amp		0.899631	N	N
83	G11	FALSE	1180 Rü	KCNN4	UNKNOWN	FAM	NFQ-MGB				3.97264	3.15401	5.00376	27.1307	27.5214	0.34597	5.08273	5.13758	0.134016	0.077374	-1.9901	FALSE	0.2	TRUE	3	22	Amp		0.991294	N	N
83	G11	FALSE	1180 Rü	RPL13A	UNKNOWN	VIC	NFQ-MGB							22.0479	22.3838	0.295745						FALSE	0.2	TRUE	3	16	Amp		0.918434	N	N
84	G12	FALSE	1180 Rü	KCNN4	UNKNOWN	FAM	NFQ-MGB				3.97264	3.15401	5.00376	27.6448	27.5214	0.34597	5.03969	5.13758	0.134016	0.077374	-1.9901	FALSE	0.2	TRUE	3	22	Amp		0.99427	N	N
84	G12	FALSE	1180 Rü	RPL13A	UNKNOWN	VIC	NFQ-MGB							22.6051	22.3838	0.295745						FALSE	0.2	TRUE	3	17	Amp		0.915428	N	N
85	H1	FALSE	1183 Rü	KCNN4	UNKNOWN	FAM	NFQ-MGB				3.48782	3.27487	3.71463	27.1324	27.1589	0.094295	5.32277	5.32535	0.0365883	0.0211243	-1.80233	FALSE	0.2	TRUE	3	22	Amp		0.992767	N	N
85	H1	FALSE	1183 Rü	RPL13A	UNKNOWN	VIC	NFQ-MGB							21.8096	21.8336	0.0587199						FALSE	0.2	TRUE	3	16	Amp		0.893878	N	N
86	H2	FALSE	1183 Rü	KCNN4	UNKNOWN	FAM	NFQ-MGB				3.48782	3.27487	3.71463	27.0807	27.1589	0.094295	5.29012	5.32535	0.0365883	0.0211243	-1.80233	FALSE	0.2	TRUE	3	22	Amp		0.992106	N	N
86	H2	FALSE	1183 Rü	RPL13A	UNKNOWN	VIC	NFQ-MGB							21.7906	21.8336	0.0587199						FALSE	0.2	TRUE	3	16	Amp		0.921509	N	N
87	H3	FALSE	1183 Rü	KCNN4	UNKNOWN	FAM	NFQ-MGB				3.48782	3.27487	3.71463	27.2636	27.1589	0.094295	5.36316	5.32535	0.0365883	0.0211243	-1.80233	FALSE	0.2	TRUE	3	22	Amp		0.99387	N	N
87	H3	FALSE	1183 Rü	RPL13A	UNKNOWN	VIC	NFQ-MGB							21.9005	21.8336	0.0587199						FALSE	0.2	TRUE	3	17	Amp		0.90381	N	N
94	H10	FALSE	WBC	TNF	UNKNOWN	FAM	NFQ-MGB							22.3237	22.9537	0.548408						FALSE	0.05	TRUE	3	19	Amp		0.468038	Y	Y
95	H11	FALSE	WBC	TNF	UNKNOWN	FAM	NFQ-MGB							23.2138	22.9537	0.548408						FALSE	0.05	TRUE	3	19	Amp		0.605923	Y	Y
96	H12	FALSE	WBC	TNF	UNKNOWN	FAM	NFQ-MGB							23.3237	22.9537	0.548408						FALSE	0.05	TRUE	3	21	Amp		0.59607	Y	Y
Analysis Type	Multiplex
Endogenous Control	RPL13A
RQ Min/Max Confidence Level	95.0
Reference Sample	Cali 205 SFN

[truncated: 8 more sheets: Auswertung Il-8 Kontrolle, Auswertung Il-8 Patienten, Auswertung TNF Kontrolle, Auswertung TNF Patienten, Auswertung IL1B Kontrolle, Auswertung IL1B Patienten, Auswertung Il-6 Kontrolle, Auswertung Il-6 Patienten]
