# Supplementary material for: Elevated interleukin-8 expression by skin fibroblasts as a potential contributor to pain in women with Fabry disease
Source: PLoS One. 2024 Apr 9;19(4):e0300687. doi: 10.1371/journal.pone.0300687 (PMC11003625; doi:10.1371/journal.pone.0300687)
Supplement: S2 Data — (XLSX) [file pone.0300687.s003.xlsx]

## Sheet: VMembrane
Cell line	Ctrl					FD
Supernatant	naive	Ctrl	PatF	PatM	Il-8	naive	Ctrl	PatF	PatM	Il-8
	-45.75	-50.16	-54.34	-48.55	-42.21	-52.91	-50.99	-48.96	-59.13	-49.65
	-47.59	-52.2	-53.26	-45.72	-47.81	-47.43	-55.37	-41.31	-57.56	-58.31
	-51.58	-48.8	-61.79	-50.12	-49.81	-55.99	-52.04	-50.11	-60.19	-48.96
	-48.72	-46.6	-48.79	-49.7	-54.93	-60.54	-43.58	-41.57	-47.59	-59.84
	-41.22	-52.28	-57.15	-59.5	-49.28	-48.2	-39.56	-48.82	-47.13	-57.81
	-53.05	-40.35	-58.4	-50	-49.25	-55.42	-60.25	-41.47	-57.75	-50.46
	-45.16	-50.1	-56.82	-35.4	-45.59	-49.99	-59.99	-57.24	-58	-46.28
	-46.99	-47.31	-49.7	-58.7	-50	-48.24	-55.48	-51.12	-55.18	-48.78
	-59.69	-45.02	-49.2	-46.7		-57.47	-52.68	-51.84
	-45.49	-46.95	-53.4	-50		-50.61		-55.63
	-58.83	-57.3		-51		-48.03		-51.2
	-57.54	-58.7		-49.1		-56.18		-44.12
	-45.26	-59.2				-49.14		-49.53
	-53.74					-40.97		-49.08
	-42.87					-52.83		-57.2
	-56.35					-49.18
	-50.8					-49.14
	-45.55					-45.27
	-53.65					-42.9
	-39.98					-56.8
	-47.89					-43.86
	-53.13
	-45.05
	-60.25
	-47.39
	-58.5
	-55.91

## Sheet: VHyperpolarization
Cell line	Ctrl					FD
Supernatant	naive	Ctrl	PatF	PatM	Il-8	naive	Ctrl	PatF	PatM	Il-8
	6.26	17.41	12.65	14.21	21.03	16.27	16.12	18.75	5.5	17.78
	7.73	19.08	13.81	10.8	27.79	6.95	22.39	19.52	6.43	7.68
	8.57	22.05	12.18	4.14	27.93	9.92	23.93	12.37	10.69	16.34
	5.72	24.46	8.86	17.6	22.22	3.93	24.43	27.03	11.56	11.75
	6.12	19.23	12.47	16.6	25.06	9.75	19.37	29.01	6.09	13.75
	9.8	22.16	14.19	15.7	27.75	8.14	22.1	15.93	11.75	15.9
	8.14	14.79	22.47	6.45	25.53	5.68	7.1	10.49	14.38	17.68
	14.17	14.51	11.1	12	27.5	8.46	16.96	20.97	14.56	11.78
	2.21	14.16	12.9	9.67		2.37	19.28	10.28
	12.82	23.05	15.3	27.2		5.49		14.44
	9.6	17.6		21.1		7.6		12.29
	12.99	12		16.9		6.72		15.38
	12.08	13.9				10.65		14.9
	10.76					5.13		18.45
	23.61					14.73		17.29
	7.69					7.24
	8.97					13.07
	8.53					15.01
	11.93					14.38
	11.92					12.94
	10.8					17.74
	7.23
	10.64
	4.74
	13.55
	5.52
	4.66

## Sheet: Rheobase
Cell line	Ctrl					FD
Supernatant	naive	Ctrl	PatF	PatM	Il-8	naive	Ctrl	PatF	PatM	Il-8
	100	80	40	15	10	76	22	40	200	20
	160	90	5	5	60	60	40	80	50	50
	100	60	40	60	30	30	50	10	40	40
	200	140	43	70	50	16	70	20	10	30
	180	140	50	70	90	210	130	70	10	40
	110	130	61	55	80	125	30	47	40	80
	75	60	50	40	20	150	40	25	140	40
	235	270		60	170	26	20	30	90	30
	195	120		35		120		80
	85	80		130		200		20
	250	70		40		190		10
	190	50		60		40		40
	70	110				190		90
	80					190		80
	200					70		70
	105					150
	40					80
	25					70
	30					130
	30					22
	170
	70
	35
	120
	100
